# Supplementary material for: Effects of sample pre-treatments on the analysis of liquid organic manures by visible and near-infrared spectrometry
Source: Heliyon. 2024 Feb 27;10(5):e27136. doi: 10.1016/j.heliyon.2024.e27136 (PMC10920715; doi:10.1016/j.heliyon.2024.e27136)
Supplement: Multimedia component 1 [file mmc1.xlsx]

## Sheet: set 1 wet wt.
LOM Property	Sample type	Pre treatment	Number of samples	Range of wavelengths [nm]	Spectra modus	Pre-processing	Regression	R2	RMSEP	MAE	nMAE	RPIQ	ncomp	Slope	Intercept	Bias	Outlier (p= prediction, r=reference)
DM	all	raw	62	360 - 2450	R	no	lar	0.941	0.664	0.57	0.104	5.575	44	1.181	-0.702	0.31	0p + 0r
DM	all	dried	62	360 - 2450	KM	SG1	PLSR	0.853	1.102	0.88	0.161	3.561	9	0.823	1.587	0.597	0p + 0r
DM	all	filtrate	62	360 - 2450	pA	SNV	lar	0.894	0.917	0.734	0.134	3.883	20	0.704	1.776	0.122	0p + 0r
DM	all	filter residue	61	360 - 2450	R	SNV	FS-PLSR	0.833	1.121	0.919	0.15	4.357	11	0.71	1.684	0.001	0p + 0r
DM	all	filter residue+ filtrate	61	360 - 2450	pA	OSC	lasso	0.893	0.869	0.757	0.123	4.299	345	0.744	1.499	0.015	0p + 0r
DM	pig	raw	41	360 - 2450	R	no	lasso	0.988	0.238	0.196	0.049	11.519	209	0.719	2.363	1.193	0p + 0r
DM	pig	dried	41	360 - 2450	KM	OSC	lar	0.865	0.86	0.633	0.158	4.225	20	0.498	1.977	-0.111	0p + 0r
DM	pig	filtrate	40	360 - 2450	R	MSC	lar	0.914	0.667	0.592	0.148	3.342	15	0.411	2.894	0.444	0p + 0r
DM	pig	filter residue	40	360 - 2450	R	ND	lar	0.819	0.842	0.689	0.167	4.607	26	1.17	0.022	0.745	0p + 0r
DM	pig	filter residue+ filtrate	40	360 - 2450	pA	SNV	FS-PLSR	0.857	0.733	0.608	0.147	4.829	12	1.335	-1.114	0.316	0p + 0r
DM	pig_cattle	raw	52	360 - 2450	R	SG1	lasso	0.958	0.544	0.472	0.11	4.94	221	1.154	-0.432	0.284	0p + 0r
DM	pig_cattle	dried	52	360 - 2450	KM	SG1	lar	0.906	0.84	0.756	0.177	2.759	19	1.285	-0.099	1.228	0p + 0r
DM	pig_cattle	filter residue	51	360 - 2450	pA	SG1	lar	0.684	1.717	1.324	0.301	2.821	29	0.926	-0.134	-0.513	0p + 0r
DM	pig_cattle	filtrate	52	360 - 2450	KM	SG2	FS-PLSR	0.891	0.911	0.786	0.184	2.856	2	1.02	0.979	1.071	0p + 0r
DM	pig_cattle	filter residue+ filtrate	51	360 - 2450	KM	MSC	lar	0.896	0.859	0.701	0.159	3.644	12	0.662	0.845	-0.874	0p + 0r
TN	all	raw	62	360 - 2450	pA	SR	elastic net	0.9	0.482	0.36	0.083	4.397	196	0.778	0.687	-0.264	0p + 0r
TN	all	dried	62	360 - 2450	KM	SG1	RF	0.826	0.661	0.559	0.126	3.011	100	0.432	2.242	-0.246	1p + 0r
TN	all	filtrate	62	360 - 2450	pA	MSC	lasso	0.904	0.47	0.359	0.083	4.692	320	1.099	-0.67	-0.245	0p + 0r
TN	all	filter residue	61	360 - 2450	KM	SG1	lasso	0.775	0.789	0.671	0.155	2.841	281	0.821	1.009	0.245	0p + 0r
TN	all	filter residue+ filtrate	61	360 - 2450	R	ND	lar	0.87	0.565	0.481	0.111	3.591	21	0.594	1.674	-0.057	0p + 0r
TN	pig	raw	41	360 - 2450	R	SG2	lasso	0.94	0.351	0.294	0.075	6.371	44	0.507	1.863	-0.032	0p + 0r
TN	pig	dried	41	360 - 2450	R	OSC	FS-PLSR	0.702	0.904	0.614	0.156	1.286	12	0.985	-0.912	-0.97	0p + 0r
TN	pig	filtrate	40	360 - 2450	R	SNV	lar	0.858	0.564	0.426	0.108	4.034	21	0.628	1.504	0.072	0p + 0r
TN	pig	filter residue	40	360 - 2450	R	SNV	lasso	0.89	0.477	0.396	0.098	5.19	233	0.811	0.81	0.073	0p + 0r
TN	pig	filter residue+ filtrate	40	360 - 2450	pA	SG2	PLSR	0.898	0.456	0.403	0.099	5.344	10	1.001	0.489	0.494	0p + 0r
TN	pig_cattle	raw	52	360 - 2450	R	ND	lar	0.957	0.266	0.224	0.061	6.734	23	0.841	0.735	0.16	0p + 0r
TN	pig_cattle	dried	52	360 - 2450	pA	SNV	CP-PLSR	0.708	0.746	0.625	0.171	2.648	3	0.489	2.339	0.489	0p + 0r
TN	pig_cattle	filter residue	51	360 - 2450	KM	SNV	lasso	0.787	0.71	0.566	0.144	3.515	246	0.528	2.065	0.359	1p + 0r
TN	pig_cattle	filtrate	52	360 - 2450	KM	SR	lar	0.911	0.39	0.286	0.078	5.26	30	0.96	0.602	0.458	0p + 0r
TN	pig_cattle	filter residue+ filtrate	51	360 - 2450	pA	MSC	CP-PLSR	0.913	0.413	0.342	0.087	4.398	7	0.654	1.551	0.287	1p + 0r
NH4-N	all	raw	62	360 - 2450	KM	SG1	PLSR	0.947	0.259	0.212	0.106	3.339	8	0.865	0.373	0.059	0p + 0r
NH4-N	all	dried	62	360 - 2450	KM	OSC	FS-PLSR	0.822	0.512	0.436	0.218	1.649	8	0.837	0.38	0	0p + 0r
NH4-N	all	filtrate	62	360 - 2450	pA	SNV	lar	0.877	0.412	0.328	0.164	3.319	21	0.424	1.227	-0.112	0p + 0r
NH4-N	all	filter residue	61	360 - 2450	KM	MSC	PLSR	0.918	0.31	0.263	0.133	3.742	21	1.56	-1.06	0.201	0p + 0r
NH4-N	all	filter residue+ filtrate	61	360 - 2450	KM	SG2	lasso	0.876	0.392	0.335	0.169	2.591	60	0.789	0.417	-0.058	0p + 0r
NH4-N	pig	raw	41	360 - 2450	R	SNV	PLSR	0.948	0.185	0.16	0.076	6.047	17	1.316	-0.587	0.089	0p + 0r
NH4-N	pig	dried	41	360 - 2450	KM	MSC	lar	0.774	0.428	0.37	0.176	3.246	27	0.904	-0.048	-0.253	0p + 0r
NH4-N	pig	filtrate	40	360 - 2450	pA	SNV	lasso	0.934	0.21	0.18	0.086	5.689	219	0.752	0.761	0.231	0p + 0r
NH4-N	pig	filter residue	40	360 - 2450	R	MSC	lar	0.921	0.251	0.224	0.107	5.979	14	0.895	-0.026	-0.258	0p + 0r
NH4-N	pig	filter residue+ filtrate	40	360 - 2450	R	SR	lasso	0.947	0.202	0.163	0.077	7.777	203	0.852	0.365	0.036	0p + 0r
NH4-N	pig_cattle	raw	52	360 - 2450	KM	MSC	lasso.glmnet	0.922	0.228	0.19	0.101	3.85	84	0.733	0.58	0.041	1p + 0r
NH4-N	pig_cattle	dried	52	360 - 2450	KM	OSC	lasso	0.48	0.692	0.544	0.285	2.425	205	0.54	1.293	0.355	0p + 0r
NH4-N	pig_cattle	filter residue	51	360 - 2450	KM	no	PLSR	0.639	0.606	0.494	0.273	2.758	16	0.656	0.664	0	0p + 0r
NH4-N	pig_cattle	filtrate	52	360 - 2450	KM	ND	FS-PLSR	0.84	0.333	0.259	0.136	3.818	3	0.665	0.682	-0.001	0p + 0r
NH4-N	pig_cattle	filter residue+ filtrate	51	360 - 2450	pA	MSC	lasso	0.819	0.39	0.324	0.168	2.596	197	0.905	0.346	0.161	1p + 0r
P2O5	all	raw	62	360 - 2450	R	SR	PLSR	0.918	0.312	0.245	0.111	2.778	20	1.147	-0.453	-0.113	0p + 0r
P2O5	all	dried	62	360 - 2450	KM	SG1	lasso	0.816	0.497	0.372	0.169	2.842	245	0.671	0.649	-0.109	0p + 0r
P2O5	all	filtrate	62	360 - 2450	pA	no	lasso	0.74	0.621	0.518	0.235	2.544	259	0.452	0.941	-0.322	0p + 0r
P2O5	all	filter residue	61	360 - 2450	KM	SG1	lasso	0.74	0.548	0.47	0.212	3.209	286	0.866	-0.007	-0.327	0p + 0r
P2O5	all	filter residue+ filtrate	61	360 - 2450	pA	no	lar	0.787	0.481	0.368	0.166	2.154	22	0.405	0.949	-0.469	0p + 0r
P2O5	pig	raw	41	360 - 2450	R	no	lasso	0.942	0.26	0.203	0.09	3.902	2	0.437	1.322	0.071	0p + 0r
P2O5	pig	dried	41	360 - 2450	pA	SR	lar	0.839	0.453	0.388	0.172	1.482	26	0.783	0.027	-0.455	0p + 0r
P2O5	pig	filtrate	40	360 - 2450	pA	MSC	lasso	0.901	0.349	0.302	0.134	1.899	12	0.253	1.636	-0.024	0p + 0r
P2O5	pig	filter residue	40	360 - 2450	pA	SG2	RF	0.93	0.232	0.214	0.086	4.579	100	0.546	1.057	-0.041	0p + 0r
P2O5	pig	filter residue+ filtrate	40	360 - 2450	KM	SG1	lar	0.847	0.361	0.307	0.124	2.711	16	0.642	0.619	-0.248	0p + 0r
P2O5	pig_cattle	raw	52	360 - 2450	KM	OSC	RF	0.856	0.321	0.257	0.119	2.036	100	0.486	1.019	-0.028	0p + 0r
P2O5	pig_cattle	dried	52	360 - 2450	R	SG2	RF	0.663	0.558	0.462	0.214	1.44	100	0.552	1.127	0.214	0p + 0r
P2O5	pig_cattle	filter residue	51	360 - 2450	KM	SG1	FS-PLSR	0.746	0.486	0.378	0.191	1.533	7	0.36	1.265	-0.024	1p + 0r
P2O5	pig_cattle	filtrate	52	360 - 2450	pA	ND	lar	0.56	0.692	0.588	0.272	1.88	22	0.518	0.866	-0.115	0p + 0r
P2O5	pig_cattle	filter residue+ filtrate	51	360 - 2450	KM	SG1	lar	0.544	0.734	0.549	0.254	2.233	14	0.321	1.24	-0.134	0p + 0r
K2O	all	raw	62	360 - 2450	R	SNV	lasso	0.918	0.451	0.334	0.097	4.229	141	0.917	-0.188	-0.479	0p + 0r
K2O	all	dried	62	360 - 2450	KM	SG1	lasso	0.914	0.461	0.403	0.118	3.71	83	0.688	0.722	-0.373	0p + 0r
K2O	all	filtrate	62	360 - 2450	KM	OSC	lar	0.879	0.56	0.436	0.127	2.951	2	0.05	3.024	-0.309	0p + 0r
K2O	all	filter residue	61	360 - 2450	KM	SG1	lasso	0.591	1.158	0.95	0.277	1.734	282	0.603	1.228	-0.155	0p + 0r
K2O	all	filter residue+ filtrate	61	360 - 2450	KM	SR	ridge	0.827	0.581	0.457	0.136	2.385	87990	1.026	-0.075	0.01	1p + 0r
K2O	pig	raw	41	360 - 2450	KM	SG1	lar	0.845	0.379	0.32	0.145	2.702	26	0.878	-0.131	-0.43	0p + 0r
K2O	pig	dried	41	360 - 2450	R	MSC	lar	0.706	0.571	0.513	0.233	3.366	18	0.476	1.245	-0.035	0p + 0r
K2O	pig	filtrate	40	360 - 2450	R	ND	lar	0.771	0.482	0.411	0.187	2.918	25	0.891	-0.152	-0.418	0p + 0r
K2O	pig	filter residue	40	360 - 2450	pA	SG1	RF	0.847	0.403	0.269	0.101	4.293	100	0.624	1.152	0.192	0p + 0r
K2O	pig	filter residue+ filtrate	40	360 - 2450	KM	SNV	lasso	0.974	0.154	0.123	0.046	11.254	95	0.557	1.288	0.157	0p + 0r
K2O	pig_cattle	raw	52	360 - 2450	pA	SG1	lar	0.859	0.405	0.358	0.136	4.217	28	0.913	0.339	0.102	0p + 0r
K2O	pig_cattle	dried	52	360 - 2450	R	no	lar	0.686	0.679	0.552	0.21	1.687	28	1.018	-0.008	0.041	0p + 0r
K2O	pig_cattle	filter residue	51	360 - 2450	R	ND	lar	0.92	0.364	0.308	0.115	3.765	23	0.698	0.631	-0.221	0p + 0r
K2O	pig_cattle	filtrate	52	360 - 2450	pA	SNV	lar	0.829	0.455	0.385	0.146	2.779	29	1.158	-0.573	-0.144	0p + 0r
K2O	pig_cattle	filter residue+ filtrate	51	360 - 2450	KM	MSC	RF	0.918	0.369	0.321	0.12	4.716	100	0.515	1.381	0.011	0p + 0r
MgO	all	raw	62	360 - 2450	R	OSC	lar	0.675	0.264	0.223	0.211	1.854	18	0.364	0.694	0.007	0p + 0r
MgO	all	dried	62	360 - 2450	KM	SG1	lar	0.601	0.351	0.288	0.277	2.87	43	1.082	-0.197	-0.113	1p + 0r
MgO	all	filtrate	62	360 - 2450	pA	SG2	RF	0.683	0.292	0.202	0.191	1.347	100	0.269	0.816	0.047	0p + 0r
MgO	all	filter residue	61	360 - 2450	KM	SG1	lar	0.452	0.42	0.351	0.331	1.859	46	1.363	-0.111	0.281	0p + 0r
MgO	all	filter residue+ filtrate	61	360 - 2450	R	ND	FS-PLSR	0.701	0.252	0.207	0.196	2.241	2	0.713	0.273	-0.038	0p + 0r
MgO	pig	raw	41	360 - 2450	pA	no	lasso	0.96	0.086	0.068	0.067	4.891	24	0.548	0.498	0.035	0p + 0r
MgO	pig	dried	41	360 - 2450	KM	SG1	lar	0.601	0.351	0.288	0.277	2.87	43	1.082	-0.197	-0.113	1p + 0r
MgO	pig	filtrate	40	360 - 2450	KM	SR	lasso	0.782	0.209	0.188	0.184	1.751	151	0.698	0.193	-0.116	0p + 0r
MgO	pig	filter residue	40	360 - 2450	pA	SR	FS-PLSR	0.658	0.278	0.229	0.217	1.811	6	0.686	0.205	-0.136	0p + 0r
MgO	pig	filter residue+ filtrate	40	360 - 2450	R	ND	FS-PLSR	0.701	0.252	0.207	0.196	2.241	2	0.713	0.273	-0.038	0p + 0r
MgO	pig_cattle	raw	52	360 - 2450	R	SG1	lar	0.799	0.175	0.146	0.147	1.798	34	0.982	0.025	0.007	0p + 0r
MgO	pig_cattle	dried	52	360 - 2450	KM	SG1	lar	0.463	0.39	0.345	0.346	2.456	33	0.818	0.366	0.185	0p + 0r
MgO	pig_cattle	filter residue	51	360 - 2450	R	SR	lar	0.358	0.513	0.437	0.429	2.187	36	1.334	-0.109	0.234	0p + 0r
MgO	pig_cattle	filtrate	52	360 - 2450	pA	SG1	lar	0.443	0.406	0.326	0.328	2.148	38	2.467	-0.993	0.466	0p + 0r
MgO	pig_cattle	filter residue+ filtrate	51	360 - 2450	R	MSC	PLSR	0.53	0.323	0.268	0.252	1.213	4	0.189	0.839	-0.011	1p + 0r
CaO	all	raw	62	360 - 2450	R	no	lasso	0.835	0.433	0.358	0.155	2.29	13	0.183	1.745	-0.142	0p + 0r
CaO	all	dried	62	360 - 2450	KM	SG1	lar	0.445	0.893	0.696	0.301	1.927	3	0.03	2.179	-0.06	0p + 0r
CaO	all	filtrate	62	360 - 2450	R	SG1	FS-PLSR	0.649	0.664	0.564	0.246	0.82	4	0.231	1.831	0.116	1p + 0r
CaO	all	filter residue	61	360 - 2450	pA	OSC	lar	0.201	1.694	1.303	0.569	1.24	43	1.639	0.02	1.519	0p + 0r
CaO	all	filter residue+ filtrate	61	360 - 2450	pA	SG2	lar	0.368	1.02	0.84	0.367	1.626	23	0.141	1.878	-0.138	0p + 0r
CaO	pig	raw	41	360 - 2450	pA	no	lasso	0.964	0.181	0.132	0.057	4.61	106	0.67	0.73	-0.04	0p + 0r
CaO	pig	dried	41	360 - 2450	pA	SG1	lasso	0.613	0.74	0.655	0.28	1.554	2	0.023	2.228	-0.051	0p + 0r
CaO	pig	filtrate	40	360 - 2450	R	ND	lar	0.803	0.468	0.406	0.173	0.856	28	0.92	-0.002	-0.189	0p + 0r
CaO	pig	filter residue	40	360 - 2450	R	SG2	lar	0.586	0.796	0.65	0.285	1.778	28	1.431	-1.989	-0.988	0p + 0r
CaO	pig	filter residue+ filtrate	40	360 - 2450	KM	SG1	FS-PLSR	0.55	0.856	0.578	0.253	1.379	1	0.207	1.826	-0.016	0p + 0r
CaO	pig_cattle	raw	52	360 - 2450	KM	SG1	ridge	0.853	0.333	0.281	0.128	3.104	2059	0.359	1.59	0.225	0p + 0r
CaO	pig_cattle	dried	52	360 - 2450	KM	SR	lar	0.533	0.738	0.644	0.294	1.811	2	0.058	2.175	0.167	0p + 0r
CaO	pig_cattle	filter residue	51	360 - 2450	KM	SG2	lasso	0.501	0.799	0.642	0.292	2.156	232	-1.221	4.923	0.19	0p + 0r
CaO	pig_cattle	filtrate	52	360 - 2450	KM	SG2	lar	0.574	0.689	0.565	0.257	1.869	38	-1.292	5.38	0.498	0p + 0r
CaO	pig_cattle	filter residue+ filtrate	51	360 - 2450	KM	SNV	lar	0.208	1.158	0.856	0.374	1.502	14	0.163	2.052	0.158	0p + 0r
S	all	raw	62	360 - 2450	R	SG1	lar	0.751	0.072	0.062	0.167	2.952	46	1.13	-0.037	0.013	0p + 0r
S	all	dried	62	360 - 2450	R	MSC	lar	0.531	0.118	0.087	0.232	2.122	45	1.133	0.05	0.101	0p + 0r
S	all	filtrate	62	360 - 2450	KM	SG2	FS-PLSR	0.535	0.117	0.099	0.265	1.982	3	0.474	0.135	-0.065	0p + 0r
S	all	filter residue	61	360 - 2450	pA	OSC	lar	0.548	0.107	0.084	0.22	2.036	42	1.553	-0.243	-0.029	0p + 0r
S	all	filter residue+ filtrate	61	360 - 2450	pA	ND	PLSR	0.683	0.082	0.062	0.164	2.275	16	0.704	0.081	-0.033	1p + 0r
S	pig	raw	41	360 - 2450	KM	SR	lar	0.947	0.025	0.021	0.064	4.702	8	0.118	0.317	0.008	0p + 0r
S	pig	dried	41	360 - 2450	KM	SG1	lar	0.713	0.067	0.059	0.18	2.435	24	1.29	-0.062	0.039	0p + 0r
S	pig	filtrate	40	360 - 2450	R	SG1	lasso	0.827	0.048	0.042	0.128	2.802	49	0.459	0.199	0.01	0p + 0r
S	pig	filter residue	40	360 - 2450	pA	SG2	lar	0.688	0.07	0.051	0.15	1.571	11	0.386	0.227	0.01	0p + 0r
S	pig	filter residue+ filtrate	40	360 - 2450	KM	SG2	lar	0.756	0.059	0.052	0.153	1.837	4	0.121	0.313	0.002	0p + 0r
S	pig_cattle	raw	52	360 - 2450	R	SG2	lasso	0.54	0.096	0.074	0.212	1.321	99	0.631	0.118	-0.013	0p + 0r
S	pig_cattle	dried	52	360 - 2450	pA	OSC	PLSR	0.547	0.095	0.085	0.244	2.081	1	0.424	0.224	0.02	0p + 0r
S	pig_cattle	filter residue	51	360 - 2450	pA	SG2	lar	0.415	0.147	0.114	0.329	2.335	36	0.696	0.16	0.056	0p + 0r
S	pig_cattle	filtrate	52	360 - 2450	R	SR	lar	0.691	0.07	0.06	0.172	3.287	36	1.805	-0.305	-0.02	0p + 0r
S	pig_cattle	filter residue+ filtrate	51	360 - 2450	pA	SG2	FS-PLSR	0.813	0.059	0.049	0.141	2.372	4	0.732	0.133	0.042	0p + 0r
Mn	all	raw	62	360 - 2450	R	no	lasso	0.862	7.34	6.134	0.179	2.981	369	0.908	5.053	1.535	0p + 0r
Mn	all	dried	62	360 - 2450	R	SNV	lar	0.788	9.503	8.436	0.246	2.233	4	0.446	19.034	-2.176	0p + 0r
Mn	all	filtrate	62	360 - 2450	pA	SG1	FS-PLSR	0.788	9.503	8.436	0.246	2.233	4	0.446	19.034	-2.176	0p + 0r
Mn	all	filter residue	61	360 - 2450	R	OSC	lar	0.555	15.633	12.922	0.323	2.072	32	0.651	10.617	-3.331	0p + 0r
Mn	all	filter residue+ filtrate	61	360 - 2450	R	SNV	lar	0.635	13.246	10.762	0.269	1.609	15	0.432	22.081	-0.619	0p + 0r
Mn	pig	raw	41	360 - 2450	R	SG2	lasso	0.911	5.439	4.812	0.13	3.085	37	0.778	10.833	2.517	0p + 0r
Mn	pig	dried	41	360 - 2450	R	ND	lar	0.712	11.029	8.717	0.236	2.39	2	0.101	35.772	2.11	0p + 0r
Mn	pig	filtrate	40	360 - 2450	R	MSC	CP-PLSR	0.767	9.564	8.652	0.234	1.262	1	0.496	21.793	2.938	0p + 0r
Mn	pig	filter residue	40	360 - 2450	R	SNV	lasso	0.878	6.922	5.304	0.141	2.755	143	0.852	4.2	-1.731	0p + 0r
Mn	pig	filter residue+ filtrate	40	360 - 2450	R	SG2	lar	0.8	9.268	7.93	0.211	4.365	3	0.038	37.545	-0.974	0p + 0r
Mn	pig_cattle	raw	52	360 - 2450	KM	SNV	lasso	0.77	9.579	7.841	0.255	2.715	249	1.152	-1.357	3.94	0p + 0r
Mn	pig_cattle	dried	52	360 - 2450	pA	MSC	lar	0.405	21.277	20.445	0.666	1.847	38	1.483	-13.691	3.151	0p + 0r
Mn	pig_cattle	filter residue	51	360 - 2450	pA	ND	lasso	0.458	17.437	12.728	0.415	1.533	149	0.394	14.83	-5.973	0p + 0r
Mn	pig_cattle	filtrate	52	360 - 2450	R	MSC	lar	0.643	13.074	9.842	0.321	2.471	38	2.085	-32.941	4.84	0p + 0r
Mn	pig_cattle	filter residue+ filtrate	51	360 - 2450	pA	OSC	PLSR	0.517	17.245	14.157	0.461	2.029	24	0.722	9.847	0.295	0p + 0r
Fe	all	raw	62	360 - 2450	R	SNV	lasso	0.695	29.623	23.612	0.204	2.955	13	0.498	55.503	-2.122	0p + 2r
Fe	all	dried	62	360 - 2450	R	ND	lar	0.424	56.37	43.259	0.375	1.994	42	1.024	-9.768	-7.024	0p + 2r
Fe	all	filtrate	62	360 - 2450	pA	SG2	lasso	0.47	45.066	34.284	0.297	1.216	4	0.033	118.53	7.439	0p + 2r
Fe	all	filter residue	61	360 - 2450	KM	SNV	FS-PLSR	0.429	54.408	46.502	0.403	1.821	17	1.51	-59.205	-0.145	0p + 2r
Fe	all	filter residue+ filtrate	61	360 - 2450	R	SNV	FS-PLSR	0.308	64.812	56.28	0.487	2.112	28	0.67	26.66	-11.522	0p + 2r
Fe	pig	raw	41	360 - 2450	pA	SNV	RF	0.924	12.13	10.874	0.094	4.591	100	0.701	41.55	8.844	0p + 0r
Fe	pig	dried	41	360 - 2450	R	SNV	FS-PLSR	0.872	16.266	13.376	0.116	3.499	5	0.717	33.446	2.476	0p + 0r
Fe	pig	filtrate	40	360 - 2450	pA	SG2	lasso	0.515	40.065	36.469	0.316	2.026	75	0.691	3.682	-30.136	0p + 0r
Fe	pig	filter residue	40	360 - 2450	R	SNV	lar	0.633	31.411	26.161	0.242	2.573	7	0.222	88.891	3.415	0p + 0r
Fe	pig	filter residue+ filtrate	40	360 - 2450	KM	MSC	lasso	0.727	25.267	20.962	0.194	1.916	2	0.005	114.471	5.188	0p + 0r
Fe	pig_cattle	raw	52	360 - 2450	R	no	lasso	0.683	28.969	22.855	0.265	2.361	287	0.905	10.428	1.913	0p + 1r
Fe	pig_cattle	dried	52	360 - 2450	R	ND	lasso	0.691	30.302	25.167	0.292	3.173	135	0.89	30.884	20.98	0p + 1r
Fe	pig_cattle	filter residue	51	360 - 2450	KM	MSC	lar	0.493	45.122	33.323	0.342	2.031	25	-0.534	175.148	19.451	0p + 1r
Fe	pig_cattle	filtrate	52	360 - 2450	R	OSC	lasso	0.523	40.894	31.129	0.361	0.968	246	1.122	23.401	34.364	0p + 1r
Fe	pig_cattle	filter residue+ filtrate	51	360 - 2450	KM	no	lar	0.514	42.909	33.913	0.349	2.923	34	-1.518	269.933	14.451	0p + 1r
Cu	all	raw	62	360 - 2450	KM	SR	PLSR	0.786	2.249	1.922	0.24	2.022	13	0.91	1.184	0.414	0p + 5r
Cu	all	dried	62	360 - 2450	pA	ND	lar	0.438	4.815	3.955	0.493	1.758	40	1.053	0.471	0.923	0p + 5r
Cu	all	filtrate	62	360 - 2450	pA	SG2	RF	0.873	1.649	1.092	0.136	2.175	100	0.767	2.297	0.309	0p + 5r
Cu	all	filter residue	61	360 - 2450	pA	MSC	RF	0.745	2.541	2.058	0.254	2.26	100	0.672	4.054	1.359	0p + 5r
Cu	all	filter residue+ filtrate	61	360 - 2450	pA	ND	RF	0.898	1.445	1.014	0.136	2.835	100	0.484	5.338	1.088	1p + 5r
Cu	pig	raw	41	360 - 2450	KM	OSC	lar	0.959	1.653	1.282	0.138	4.762	17	0.675	5.232	1.268	0p + 3r
Cu	pig	dried	41	360 - 2450	pA	SNV	lar	0.953	1.784	1.627	0.175	3.853	15	0.699	2.389	-1.28	0p + 3r
Cu	pig	filtrate	40	360 - 2450	KM	SG2	lar	0.74	4.742	4.072	0.437	0.742	17	1.243	-0.962	1.998	0p + 3r
Cu	pig	filter residue	40	360 - 2450	KM	OSC	lasso	0.906	2.538	2.352	0.231	3.544	23	0.48	6.071	-0.739	0p + 3r
Cu	pig	filter residue+ filtrate	40	360 - 2450	R	SR	RF	0.88	2.91	2.183	0.214	2.323	100	0.425	5.644	-1.895	0p + 3r
Cu	pig_cattle	raw	52	360 - 2450	KM	SNV	lasso	0.959	1.304	0.968	0.11	6.272	92	0.884	0.663	-0.508	1p + 4r
Cu	pig_cattle	dried	52	360 - 2450	R	SG2	lasso	0.902	2.212	1.754	0.2	4.657	9	0.216	7.323	-0.597	1p + 4r
Cu	pig_cattle	filter residue	51	360 - 2450	KM	ND	RF	0.804	3.91	2.958	0.332	1.578	100	0.386	5.609	-1.057	0p + 4r
Cu	pig_cattle	filtrate	52	360 - 2450	KM	SR	lar	0.757	3.671	2.98	0.36	2.504	30	0.777	0.073	-2.138	0p + 4r
Cu	pig_cattle	filter residue+ filtrate	51	360 - 2450	KM	no	lar	0.895	2.453	1.928	0.216	3.975	22	0.488	4.615	-0.944	0p + 4r
Zn	all	raw	62	360 - 2450	pA	SNV	FS-PLSR	0.858	6.748	5.368	0.122	3.841	7	0.643	15.217	0.362	0p + 0r
Zn	all	dried	62	360 - 2450	R	OSC	lar	0.701	10.762	8.385	0.234	2.057	32	0.642	16.535	2.312	0p + 0r
Zn	all	filtrate	62	360 - 2450	pA	SG2	lasso	0.782	8.121	6.469	0.147	2.194	127	0.675	12.709	-0.829	0p + 0r
Zn	all	filter residue	61	360 - 2450	R	OSC	lar	0.564	12.694	9.702	0.271	2.778	8	0.25	28.272	-1.535	0p + 0r
Zn	all	filter residue+ filtrate	61	360 - 2450	R	OSC	lar	0.701	10.762	8.385	0.234	2.057	32	0.642	16.535	2.312	0p + 0r
Zn	pig	raw	41	360 - 2450	KM	MSC	lar	0.89	5.616	4.605	0.097	3.692	9	0.368	27.95	0.48	0p + 0r
Zn	pig	dried	41	360 - 2450	R	ND	lasso	0.828	7.293	5.76	0.122	3.025	4	0.117	40.673	2.26	0p + 0r
Zn	pig	filtrate	40	360 - 2450	KM	SR	lar	0.807	7.716	6.109	0.129	1.472	29	-1.553	108.317	-2.701	0p + 0r
Zn	pig	filter residue	40	360 - 2450	KM	SR	PLSR	0.548	11.944	10.407	0.228	1.925	13	-0.724	74.881	-2.82	0p + 0r
Zn	pig	filter residue+ filtrate	40	360 - 2450	KM	no	lasso	0.424	16.426	12.86	0.281	1.653	225	-0.357	56.73	-4.406	0p + 0r
Zn	pig_cattle	raw	52	360 - 2450	R	SG2	lasso	0.778	8	7.169	0.188	3.248	87	0.575	17.714	1.382	0p + 0r
Zn	pig_cattle	dried	52	360 - 2450	KM	MSC	FS-PLSR	0.678	10.332	8.785	0.23	3.059	5	0.693	12.463	0.667	0p + 0r
Zn	pig_cattle	filter residue	51	360 - 2450	KM	SR	lar	0.588	15.305	13.219	0.322	2.342	36	2.017	-19.357	21.719	0p + 0r
Zn	pig_cattle	filtrate	52	360 - 2450	KM	MSC	lasso	0.456	16.367	14.126	0.37	2.244	258	0.675	8.984	-3.519	0p + 0r
Zn	pig_cattle	filter residue+ filtrate	51	360 - 2450	pA	OSC	PLSR	0.524	17.437	14.05	0.343	2.443	3	0.364	29.147	3.466	0p + 0r
B	all	raw	62	360 - 2450	pA	SNV	PLSR	0.393	1.045	0.877	0.39	1.84	1	0.065	2.353	0.07	0p + 3r
B	all	dried	62	360 - 2450	pA	SR	lar	0.756	0.59	0.465	0.207	2.618	46	1.663	-1.78	-0.162	0p + 3r
B	all	filtrate	62	360 - 2450	KM	SR	lar	0.551	0.843	0.663	0.295	2.163	22	-0.175	2.668	-0.2	0p + 3r
B	all	filter residue	61	360 - 2450	KM	SG1	lar	0.475	1.039	0.844	0.37	1.415	44	4.314	-6.4	1.633	0p + 3r
B	all	filter residue+ filtrate	61	360 - 2450	R	ND	lar	0.756	0.59	0.465	0.207	2.618	46	1.663	-1.78	-0.162	0p + 3r
B	pig	raw	41	360 - 2450	pA	MSC	lasso	0.567	1.038	0.913	0.381	1.36	213	0.809	1.199	0.677	0p + 0r
B	pig	dried	41	360 - 2450	pA	SR	lar	0.75	0.913	0.696	0.291	2.167	23	0.814	0.384	-0.124	0p + 0r
B	pig	filtrate	40	360 - 2450	KM	SG1	lar	0.632	1.28	0.98	0.409	1.542	13	0.948	0.607	0.464	0p + 0r
B	pig	filter residue	40	360 - 2450	KM	SNV	lasso	0.763	1.013	0.764	0.309	3.124	3	0.051	2.798	-0.09	0p + 0r
B	pig	filter residue+ filtrate	40	360 - 2450	KM	SNV	FS-PLSR	0.805	0.894	0.715	0.289	1.318	1	0.142	2.529	-0.08	0p + 0r
B	pig_cattle	raw	52	360 - 2450	pA	no	lar	0.511	1.216	0.989	0.48	1.128	5	0.054	2.207	-0.076	0p + 3r
B	pig_cattle	dried	52	360 - 2450	pA	MSC	RF	0.38	1.665	1.258	0.615	1.795	100	0.067	2.114	-0.163	1p + 3r
B	pig_cattle	filter residue	51	360 - 2450	R	SG1	lar	0.401	1.361	1.189	0.577	1.616	8	0.266	1.52	-0.271	0p + 3r
B	pig_cattle	filtrate	52	360 - 2450	KM	SG2	lar	0.354	1.712	1.441	0.699	0.955	15	-0.231	2.932	-0.042	0p + 3r
B	pig_cattle	filter residue+ filtrate	51	360 - 2450	R	SG1	lar	0.474	1.173	0.961	0.466	1.634	20	0.423	1.112	-0.298	0p + 3r
pH	all	raw	62	360 - 2450	R	SNV	lar	0.891	0.11	0.095	0.012	2.533	10	0.263	5.924	0.03	0p + 1r
pH	all	dried	62	360 - 2450	KM	SG1	PLSR	0.891	0.11	0.085	0.011	2.313	4	0.609	3.169	0.042	0p + 1r
pH	all	filtrate	62	360 - 2450	R	MSC	lasso	0.929	0.089	0.072	0.009	4.184	336	0.856	1.206	0.051	1p + 1r
pH	all	filter residue	61	360 - 2450	pA	ND	lasso	0.887	0.114	0.087	0.011	3.426	17	0.462	4.337	0.036	0p + 1r
pH	all	filter residue+ filtrate	61	360 - 2450	pA	SR	lar	0.903	0.105	0.079	0.01	4.002	11	0.487	4.13	0.035	0p + 1r
pH	pig	raw	41	360 - 2450	KM	SG1	lar	0.85	0.059	0.052	0.006	2.231	26	1.73	-5.842	0.056	0p + 2r
pH	pig	dried	41	360 - 2450	KM	SG2	lasso	0.742	0.083	0.059	0.007	2.484	5	0.174	6.732	0.055	0p + 2r
pH	pig	filtrate	40	360 - 2450	KM	ND	lar	0.786	0.073	0.061	0.007	3.389	18	0.455	4.457	0.053	0p + 2r
pH	pig	filter residue	40	360 - 2450	pA	SNV	lar	0.747	0.082	0.068	0.008	2.73	25	0.577	3.484	0.066	0p + 2r
pH	pig	filter residue+ filtrate	40	360 - 2450	pA	SR	lar	0.518	0.135	0.121	0.015	1.622	26	1.438	-3.657	-0.114	0p + 2r
pH	pig_cattle	raw	52	360 - 2450	pA	ND	FS-PLSR	0.859	0.13	0.111	0.014	1.676	3	0.684	2.55	0.019	0p + 1r
pH	pig_cattle	dried	52	360 - 2450	KM	SNV	lasso	0.915	0.098	0.065	0.008	2.282	295	0.763	1.923	0.018	0p + 1r
pH	pig_cattle	filter residue	51	360 - 2450	KM	ND	lar	0.883	0.117	0.091	0.011	2.257	17	0.727	2.196	0.008	0p + 1r
pH	pig_cattle	filtrate	52	360 - 2450	R	no	FS-PLSR	0.934	0.086	0.068	0.008	3.332	11	0.854	1.091	-0.078	0p + 1r
pH	pig_cattle	filter residue+ filtrate	51	360 - 2450	R	SG1	RF	0.894	0.111	0.091	0.011	1.983	100	0.478	4.211	0.025	0p + 1r

## Sheet: set 1 dry wt.
LOM Property	Sample type	Pre treatment	Number of samples	Range of wavelengths [nm]	Spectra modus	Pre-processing	Regression	R2	RMSEP	MAE	nMAE	RPIQ	ncomp	Slope	Intercept	Bias	Outlier (p= prediction, r=reference)
TN	all	raw	62	360 - 2450	pA	SG2	lasso	0.903	12.576	9.75	0.116	2.277	45	0.572	37.386	-2.192	0p + 0r
TN	all	dried	62	360 - 2450	R	SR	lar	0.856	15.803	12.677	0.151	1.812	295	0.556	28.377	-12.72	0p + 0r
TN	all	filter residue	61	360 - 2450	R	SG2	lar	0.722	23.873	19.334	0.231	1.905	43	0.888	-7.676	-18.002	0p + 0r
TN	all	filtrate	62	360 - 2450	pA	OSC	lasso	0.779	20.48	17.136	0.205	2.796	20	0.53	36.659	-6.825	0p + 0r
TN	all	filter residue+ filtrate	61	360 - 2450	pA	SR	lar	0.752	22.095	17.76	0.212	1.296	21	0.438	44.39	-7.663	0p + 0r
TN	pig	raw	41	360 - 2450	KM	OSC	lasso	0.787	14.017	11.091	0.127	1.888	93	0.523	45.306	-1.268	0p + 0r
TN	pig	dried	41	360 - 2450	KM	MSC	PLSR	0.821	12.58	10.377	0.119	2.103	15	1.058	-10.69	-5.01	0p + 0r
TN	pig	filtrate	41	360 - 2450	KM	SNV	lar	0.687	18.205	15.168	0.174	1.453	22	0.77	8.788	-13.698	0p + 0r
TN	pig	filter residue	40	360 - 2450	R	SNV	lar	0.588	22.566	17.171	0.196	1.434	7	0.082	88.619	-1.1	0p + 0r
TN	pig	filter residue+ filtrate	40	360 - 2450	KM	MSC	lar	0.481	27.999	22.656	0.259	0.945	30	6.017	-381.528	108.539	0p + 0r
TN	pig_cattle	raw	52	360 - 2450	KM	SG1	RF	0.912	9.729	8.262	0.104	3.727	100	0.772	21.87	3.647	0p + 0r
TN	pig_cattle	dried	52	360 - 2450	KM	SR	lasso	0.911	9.777	7.893	0.099	3.709	157	1.376	-24.814	5.232	0p + 0r
TN	pig_cattle	filter residue	51	360 - 2450	R	SG2	lasso	0.476	29.49	25.865	0.324	2.423	234	0.868	13.945	3.369	0p + 0r
TN	pig_cattle	filtrate	52	360 - 2450	R	MSC	RF	0.626	24.168	21.019	0.263	2.492	100	0.522	52.972	14.779	0p + 0r
TN	pig_cattle	filter residue+ filtrate	51	360 - 2450	pA	SG2	FS-PLSR	0.626	20.168	15.563	0.195	1.798	3	0.591	45.738	13.063	0p + 0r
NH4-N	all	raw	62	360 - 2450	pA	SG2	lar	0.866	10.41	8.143	0.177	1.632	23	0.532	22.522	-2.103	0p + 0r
NH4-N	all	dried	62	360 - 2450	R	MSC	PLSR	0.748	15.54	12.912	0.28	3.689	26	0.721	14.924	0.234	0p + 0r
NH4-N	all	filter residue	61	360 - 2450	R	SG2	PLSR	0.654	16.99	11.87	0.258	1.856	3	0.558	21.392	-1.879	0p + 0r
NH4-N	all	filtrate	62	360 - 2450	pA	OSC	PLSR	0.681	17.244	14.541	0.316	0.985	9	0.506	22.358	-3.664	0p + 0r
NH4-N	all	filter residue+ filtrate	61	360 - 2450	R	SR	FS-PLSR	0.615	19.734	15.319	0.333	1.765	2	0.63	18.81	-0.693	0p + 0r
NH4-N	pig	raw	41	360 - 2450	R	SG1	lar	0.718	13.438	11.053	0.228	2.115	11	0.286	40.343	-0.497	0p + 0r
NH4-N	pig	dried	41	360 - 2450	R	SG2	lasso	0.776	11.511	9.842	0.203	1.682	207	1.344	-10.56	9.089	0p + 0r
NH4-N	pig	filtrate	41	360 - 2450	R	OSC	lar	0.41	25.724	23.202	0.478	2.107	30	-1.015	125.16	9.938	0p + 0r
NH4-N	pig	filter residue	40	360 - 2450	pA	SG2	lar	0.493	21.767	16.411	0.338	0.69	30	-1.254	146.59	17.684	0p + 0r
NH4-N	pig	filter residue+ filtrate	40	360 - 2450	KM	no	ridge	0.468	22.379	17.439	0.359	0.671	4204	-0.103	65.994	2.938	0p + 0r
NH4-N	pig_cattle	raw	52	360 - 2450	pA	MSC	FS-PLSR	0.883	8.913	6.929	0.154	3.536	15	1.023	2.56	3.585	0p + 1r
NH4-N	pig_cattle	dried	52	360 - 2450	KM	SNV	FS-PLSR	0.905	8.199	7.079	0.164	4.098	7	0.884	3.061	-2.182	1p + 1r
NH4-N	pig_cattle	filter residue	51	360 - 2450	KM	MSC	PLSR	0.896	8.613	7.442	0.161	3.901	6	0.806	9.265	0.428	1p + 1r
NH4-N	pig_cattle	filtrate	52	360 - 2450	pA	MSC	RF	0.739	14.557	9.889	0.22	2.165	100	0.701	18.12	4.572	0p + 1r
NH4-N	pig_cattle	filter residue+ filtrate	51	360 - 2450	pA	MSC	lar	0.859	9.9	8.324	0.18	3.394	31	0.928	1.942	-1.337	1p + 1r
P2O5	all	raw	62	360 - 2450	KM	no	PLSR	0.863	8.389	6.99	0.144	4.536	23	0.927	2.322	-1.289	1p + 0r
P2O5	all	dried	62	360 - 2450	KM	no	PLSR	0.672	11.537	8.268	0.172	2.764	5	0.734	10.258	-2.811	0p + 0r
P2O5	all	filter residue	61	360 - 2450	R	SR	lasso	0.899	6.721	5.458	0.114	6.821	160	1.103	-8.115	-3.135	1p + 0r
P2O5	all	filtrate	62	360 - 2450	KM	no	lasso	0.617	16.064	12.998	0.271	1.985	13	0.453	29.091	2.184	0p + 0r
P2O5	all	filter residue+ filtrate	61	360 - 2450	KM	SG2	lar	0.787	10.173	8.054	0.169	2.578	40	1.068	-1.079	2.185	0p + 0r
P2O5	pig	raw	41	360 - 2450	pA	OSC	lasso	0.957	3.553	2.85	0.055	4.069	227	1.253	-13.955	0.669	0p + 0r
P2O5	pig	dried	41	360 - 2450	pA	MSC	lar	0.764	9.264	7.757	0.149	1.561	31	-0.971	132.906	18.999	0p + 0r
P2O5	pig	filtrate	40	360 - 2450	pA	SG1	lar	0.924	4.788	3.977	0.076	3.02	27	1.197	-7.283	4.093	0p + 0r
P2O5	pig	filter residue	40	360 - 2450	R	SG2	lar	0.769	8.902	6.969	0.131	3.428	30	1.535	-36.467	-5.107	0p + 0r
P2O5	pig	filter residue+ filtrate	41	360 - 2450	R	OSC	RF	0.704	10.527	7.324	0.138	1.439	100	0.602	19.056	-4.276	0p + 0r
P2O5	pig_cattle	raw	52	360 - 2450	KM	MSC	lar	0.96	4.313	3.4	0.072	6.53	36	1.612	-24.534	3.387	0p + 0r
P2O5	pig_cattle	dried	52	360 - 2450	R	SG2	lar	0.769	8.902	6.969	0.131	3.428	30	1.535	-36.467	-5.107	0p + 0r
P2O5	pig_cattle	filter residue	51	360 - 2450	pA	SR	lar	0.861	8.801	6.778	0.144	3.574	20	0.669	17.102	2.284	0p + 0r
P2O5	pig_cattle	filtrate	52	360 - 2450	KM	SG2	elastic net	0.97	3.727	3.354	0.069	7.855	29	1.04	2.707	4.569	1p + 0r
P2O5	pig_cattle	filter residue+ filtrate	51	360 - 2450	KM	SG1	lasso	0.946	5.229	3.77	0.08	6.015	65	0.757	15.485	4.633	0p + 0r
K2O	all	raw	62	360 - 2450	KM	OSC	FS-PLSR	0.695	21.035	17.894	0.303	1.486	1	0.308	44.788	-4.282	0p + 0r
K2O	all	dried	62	360 - 2450	R	ND	lar	0.732	19.229	14.333	0.243	2.493	35	0.656	19.044	-5.323	0p + 0r
K2O	all	filter residue	61	360 - 2450	pA	SG2	lar	0.454	24.273	21.971	0.373	1.049	43	1.431	-26.692	1.61	0p + 0r
K2O	all	filtrate	62	360 - 2450	R	SR	lar	0.715	20.059	15.608	0.264	0.915	44	2.193	-69.062	15.471	0p + 0r
K2O	all	filter residue+ filtrate	61	360 - 2450	KM	SG2	lasso	0.476	23.209	20.439	0.347	1.097	14	0.252	46.826	-2.288	0p + 0r
K2O	pig	raw	41	360 - 2450	R	SG1	FS-PLSR	0.849	15.082	12.157	0.206	1.742	2	1.264	-1.746	16.596	0p + 0r
K2O	pig	dried	41	360 - 2450	R	SG1	PLSR	0.839	15.716	12.056	0.204	2.278	7	0.616	41.196	14.501	0p + 0r
K2O	pig	filtrate	40	360 - 2450	R	SG1	FS-PLSR	0.912	11.159	9.687	0.164	1.712	18	0.846	12.804	2.077	0p + 0r
K2O	pig	filter residue	40	360 - 2450	KM	OSC	lar	0.638	20.45	15.933	0.263	1.459	2	0.052	62.161	-0.541	0p + 0r
K2O	pig	filter residue+ filtrate	41	360 - 2450	pA	SG2	lar	0.632	20.695	18.397	0.304	1.442	28	-1.074	140.139	2.892	0p + 0r
K2O	pig_cattle	raw	52	360 - 2450	KM	SG2	RF	0.51	20.964	17.359	0.326	1.064	100	0.46	37.271	4.927	0p + 0r
K2O	pig_cattle	dried	52	360 - 2450	pA	SNV	lasso	0.746	12.468	10.613	0.199	1.789	211	0.533	20.951	-7.007	0p + 0r
K2O	pig_cattle	filter residue	51	360 - 2450	R	SG1	lar	0.474	22.5	17.513	0.329	2.378	34	0.743	-4.7	-20.069	0p + 0r
K2O	pig_cattle	filtrate	52	360 - 2450	R	SNV	lar	0.173	39.461	29.635	0.557	1.094	34	0.665	24.893	4.871	0p + 0r
K2O	pig_cattle	filter residue+ filtrate	51	360 - 2450	KM	SR	lar	0.318	31.313	24.547	0.461	0.712	32	0.858	-12.906	-21.384	0p + 0r
MgO	all	raw	62	360 - 2450	KM	MSC	lasso	0.859	4.285	3.551	0.163	3.326	290	0.694	8.266	0.907	0p + 0r
MgO	all	dried	62	360 - 2450	pA	OSC	lar	0.782	5.569	4.59	0.21	2.559	47	1.346	-14.423	-6.109	0p + 0r
MgO	all	filter residue	61	360 - 2450	KM	OSC	FS-PLSR	0.645	7.745	6.762	0.314	2.067	12	0.537	8.301	-2.329	0p + 0r
MgO	all	filtrate	62	360 - 2450	R	SNV	lasso	0.714	6.683	5.885	0.269	2.275	46	0.493	10.402	-1.806	0p + 0r
MgO	all	filter residue+ filtrate	61	360 - 2450	KM	OSC	RF	0.752	5.987	4.601	0.214	2.674	100	0.574	9.431	-0.345	0p + 0r
MgO	pig	raw	41	360 - 2450	R	SNV	lar	0.668	4.081	3.164	0.12	1.084	31	3.721	-70.019	1.294	0p + 0r
MgO	pig	dried	41	360 - 2450	KM	ND	PLSR	0.745	3.384	2.636	0.1	2.675	21	0.769	6.852	0.806	0p + 0r
MgO	pig	filtrate	40	360 - 2450	pA	SG2	lar	0.575	4.973	3.67	0.14	1.82	23	0.924	-1.155	-3.137	0p + 0r
MgO	pig	filter residue	40	360 - 2450	KM	OSC	lar	0.869	3.065	2.549	0.097	2.692	12	0.394	17.153	0.282	0p + 0r
MgO	pig	filter residue+ filtrate	41	360 - 2450	pA	SG1	lar	0.768	4.35	3.558	0.135	1.896	29	0.717	7.399	-0.472	0p + 0r
MgO	pig_cattle	raw	52	360 - 2450	pA	SG1	PLSR	0.957	1.977	1.852	0.085	6.937	25	0.629	7.458	-0.777	1p + 0r
MgO	pig_cattle	dried	52	360 - 2450	R	no	lar	0.899	3.019	2.163	0.102	5.134	17	0.914	1.735	-0.161	0p + 0r
MgO	pig_cattle	filter residue	51	360 - 2450	pA	no	lar	0.833	4.027	3.462	0.163	3.328	16	1.127	0.894	3.703	0p + 0r
MgO	pig_cattle	filtrate	52	360 - 2450	KM	SG1	lar	0.736	6.729	5.045	0.231	2.186	26	0.858	1.127	-2.303	0p + 0r
MgO	pig_cattle	filter residue+ filtrate	51	360 - 2450	pA	SG2	lar	0.784	6.352	4.866	0.223	2.316	35	0.818	5.352	0.932	0p + 0r
CaO	all	raw	62	360 - 2450	KM	SG2	PLSR	0.899	11.372	9.356	0.206	3.128	8	0.421	19.609	-12.615	1p + 0r
CaO	all	dried	62	360 - 2450	R	SNV	PLSR	0.681	23.098	18.998	0.405	1.908	23	0.602	-4.572	-27	1p + 0r
CaO	all	filter residue	61	360 - 2450	pA	no	lasso	0.619	22.916	17.677	0.365	1.145	2	0.026	47.202	-7.167	0p + 0r
CaO	all	filtrate	62	360 - 2450	KM	OSC	lar	0.75	18.029	15.795	0.338	1.644	29	0.545	18.397	-6.637	0p + 0r
CaO	all	filter residue+ filtrate	61	360 - 2450	R	MSC	lar	0.703	20.8	18.061	0.373	2.332	45	1.983	-26.74	28.122	0p + 0r
CaO	pig	raw	41	360 - 2450	R	MSC	PLSR	0.929	7.257	5.524	0.103	2.611	8	1.15	-8.003	1.373	0p + 0r
CaO	pig	dried	41	360 - 2450	pA	SG1	PLSR	0.777	14.082	11.553	0.216	1.403	1	0.263	37.706	-8.298	0p + 0r
CaO	pig	filtrate	40	360 - 2450	KM	no	lar	0.73	16.002	12.975	0.242	1.235	14	0.504	34.914	3.964	0p + 0r
CaO	pig	filter residue	40	360 - 2450	KM	ND	lasso	0.933	5.894	4.976	0.091	4.731	54	0.81	16.903	5.198	0p + 0r
CaO	pig	filter residue+ filtrate	41	360 - 2450	pA	SG2	PLSR	0.917	6.597	5.03	0.092	4.227	2	0.915	5.124	-0.082	0p + 0r
CaO	pig_cattle	raw	52	360 - 2450	KM	OSC	lasso	0.842	8.913	7.61	0.167	2.561	274	0.934	11.068	7.905	0p + 0r
CaO	pig_cattle	dried	52	360 - 2450	R	no	lasso	0.618	16.139	13.844	0.304	2.451	6	0.411	39.7	11.266	0p + 0r
CaO	pig_cattle	filter residue	51	360 - 2450	pA	OSC	lar	0.629	16.237	13.799	0.305	1.508	19	0.721	17.77	4.556	0p + 0r
CaO	pig_cattle	filtrate	52	360 - 2450	KM	ND	lar	0.902	6.786	5.36	0.118	3.364	10	0.962	14.265	12.411	0p + 0r
CaO	pig_cattle	filter residue+ filtrate	51	360 - 2450	KM	SNV	FS-PLSR	0.899	7.072	6.33	0.14	3.462	12	2.756	-72.632	10.686	0p + 0r
S	all	raw	62	360 - 2450	R	ND	lasso	0.869	1.706	1.539	0.208	2.528	209	1.492	-3.062	1.282	0p + 0r
S	all	dried	62	360 - 2450	pA	SG2	lasso	0.756	2.501	2.001	0.27	1.985	119	0.369	3.989	-1.584	0p + 0r
S	all	filter residue	61	360 - 2450	KM	SNV	lar	0.457	3.628	3.054	0.411	1.031	17	0.478	4.559	0.244	0p + 0r
S	all	filtrate	62	360 - 2450	R	SG1	lar	0.909	1.391	1.109	0.15	2.7	31	1.18	-0.033	1.554	0p + 0r
S	all	filter residue+ filtrate	61	360 - 2450	pA	SR	lar	0.504	3.299	2.458	0.331	1.134	27	0.583	3.354	-0.092	0p + 0r
S	pig	raw	41	360 - 2450	pA	SG2	PLSR	0.831	1.814	1.542	0.178	1.887	1	0.502	5.359	0.495	0p + 0r
S	pig	dried	41	360 - 2450	R	SG2	lar	0.747	2.337	1.967	0.227	1.888	28	-0.977	20.607	1.306	0p + 0r
S	pig	filtrate	40	360 - 2450	pA	SR	FS-PLSR	0.863	1.603	1.293	0.149	2.134	24	2.478	-10.386	4.04	0p + 0r
S	pig	filter residue	40	360 - 2450	pA	SG2	lasso	0.68	1.952	1.463	0.174	2.211	38	0.335	6.681	0.515	0p + 0r
S	pig	filter residue+ filtrate	41	360 - 2450	KM	SNV	lasso	0.759	1.601	1.304	0.155	2.696	146	1.312	-0.901	1.997	0p + 0r
S	pig_cattle	raw	52	360 - 2450	KM	SNV	RF	0.73	2.109	1.699	0.238	1.701	100	0.476	4.654	0.527	0p + 0r
S	pig_cattle	dried	52	360 - 2450	KM	no	lar	0.715	2.189	1.807	0.253	1.638	35	1.218	1.232	2.951	0p + 0r
S	pig_cattle	filter residue	51	360 - 2450	KM	OSC	RF	0.707	2.033	1.51	0.212	1.731	100	0.697	3.294	0.888	0p + 0r
S	pig_cattle	filtrate	52	360 - 2450	KM	OSC	lasso	0.624	2.693	2.243	0.314	1.332	256	0.916	0.45	-0.208	0p + 0r
S	pig_cattle	filter residue+ filtrate	51	360 - 2450	R	MSC	lasso	0.712	2.012	1.64	0.231	2.348	103	0.631	3.969	1.039	0p + 0r
Mn	all	raw	62	360 - 2450	KM	SNV	lar	0.957	73.624	62.122	0.08	7.301	17	0.6	246.936	-70.756	0p + 0r
Mn	all	dried	62	360 - 2450	R	SR	lar	0.943	85.944	62.65	0.081	7.152	13	0.617	250.238	-54.032	0p + 0r
Mn	all	filter residue	61	360 - 2450	KM	SG2	RF	0.873	128.363	105.692	0.129	4.245	100	0.617	246.415	-60.844	1p + 0r
Mn	all	filtrate	62	360 - 2450	KM	OSC	lar	0.924	100.094	76.384	0.099	5.37	9	0.364	475.096	-30.093	0p + 0r
Mn	all	filter residue+ filtrate	61	360 - 2450	KM	SG1	RF	0.858	136.82	105.199	0.129	3.982	100	0.61	253.869	-58.727	1p + 0r
Mn	pig	raw	41	360 - 2450	pA	OSC	lar	0.823	131.687	103.627	0.103	2.851	14	0.385	436.693	-130.282	0p + 0r
Mn	pig	dried	41	360 - 2450	pA	SNV	lasso	0.719	177.54	139.037	0.139	2.115	14	0.261	695.934	15.001	0p + 0r
Mn	pig	filtrate	40	360 - 2450	R	SG2	lar	0.574	244.707	193.086	0.193	2.034	30	1.406	-403.958	-29.823	0p + 0r
Mn	pig	filter residue	40	360 - 2450	KM	SR	lar	0.534	263.29	233.793	0.238	1.714	2	-0.019	992.313	46.611	0p + 0r
Mn	pig	filter residue+ filtrate	41	360 - 2450	pA	OSC	lar	0.639	211.829	164.774	0.167	2.13	24	0.564	330.996	-73.565	0p + 0r
Mn	pig_cattle	raw	52	360 - 2450	pA	MSC	lar	0.892	117.014	92.236	0.124	5.032	23	1.005	-3.061	0.489	0p + 0r
Mn	pig_cattle	dried	52	360 - 2450	KM	SR	FS-PLSR	0.714	209.504	166.473	0.224	2.811	4	0.889	107.421	22.387	0p + 0r
Mn	pig_cattle	filter residue	51	360 - 2450	R	SG2	lar	0.767	182.061	162.959	0.219	3.343	22	0.625	286.871	1.505	0p + 0r
Mn	pig_cattle	filtrate	52	360 - 2450	R	SNV	FS-PLSR	0.622	262.156	241.23	0.325	1.956	15	0.773	222.534	49.1	0p + 0r
Mn	pig_cattle	filter residue+ filtrate	51	360 - 2450	KM	OSC	lar	0.738	203.788	171.897	0.231	2.934	36	0.936	-171.431	-219.851	0p + 0r
Fe	all	raw	62	360 - 2450	R	MSC	PLSR	0.824	755.082	652.945	0.279	3.177	3	0.304	1814.327	-32.202	1p + 1r
Fe	all	dried	62	360 - 2450	R	OSC	RF	0.514	1515.887	1157.739	0.482	2.225	100	0.491	1613.248	238.582	0p + 1r
Fe	all	filter residue	61	360 - 2450	pA	SG2	lar	0.841	734.282	569.805	0.232	2.404	34	0.652	456.309	-494.418	0p + 1r
Fe	all	filtrate	62	360 - 2450	R	ND	RF	0.797	868.517	605.27	0.252	2.401	100	0.483	1397.258	0.764	0p + 1r
Fe	all	filter residue+ filtrate	61	360 - 2450	pA	SG1	FS-PLSR	0.706	1003.866	843.945	0.344	1.758	5	0.6	759.872	-331.999	0p + 1r
Fe	pig	raw	41	360 - 2450	KM	SNV	PLSR	0.928	312.334	262.874	0.091	3.546	11	1.543	-795.204	752.538	0p + 0r
Fe	pig	dried	41	360 - 2450	pA	SG2	lasso	0.566	983.495	785.8	0.273	1.126	15	0.256	2221.347	100.343	0p + 0r
Fe	pig	filtrate	40	360 - 2450	KM	SR	FS-PLSR	0.583	949.064	798.027	0.278	1.167	2	0.605	1697.799	572.5	0p + 0r
Fe	pig	filter residue	40	360 - 2450	R	MSC	lar	0.76	802.464	668.452	0.233	0.846	29	8.031	-17738.111	3349.298	0p + 0r
Fe	pig	filter residue+ filtrate	41	360 - 2450	R	SNV	lar	0.658	1029.283	871.821	0.303	1.691	29	1.937	-1506.363	1303.619	0p + 0r
Fe	pig_cattle	raw	52	360 - 2450	R	MSC	lar	0.914	477.154	364.886	0.172	4.746	8	0.448	1134.433	-165.656	0p + 0r
Fe	pig_cattle	dried	52	360 - 2450	KM	no	lar	0.886	577.64	516.767	0.28	3.067	17	0.755	820.435	254.139	1p + 0r
Fe	pig_cattle	filter residue	51	360 - 2450	R	MSC	FS-PLSR	0.82	717.689	624.816	0.295	1.846	5	0.634	699.793	-171.349	0p + 0r
Fe	pig_cattle	filtrate	52	360 - 2450	R	MSC	lasso	0.823	723.126	576.801	0.272	1.094	117	0.664	682.546	-108.276	0p + 0r
Fe	pig_cattle	filter residue+ filtrate	51	360 - 2450	KM	SR	FS-PLSR	0.82	718.918	551.655	0.261	2.328	10	1.382	-1258.201	-347.963	0p + 0r
Cu	all	raw	62	360 - 2450	KM	SG2	RF	0.941	32.47	26.65	0.177	4.798	100	0.773	46.038	3.677	1p + 8r
Cu	all	dried	62	360 - 2450	pA	OSC	lar	0.662	80.732	60.64	0.4	1.755	4	0.237	145.509	1.674	0p + 8r
Cu	all	filter residue	61	360 - 2450	KM	OSC	RF	0.857	67.494	49.294	0.301	1.937	100	0.535	77.836	-14.165	0p + 8r
Cu	all	filtrate	62	360 - 2450	R	MSC	ridge	0.897	45.198	35.687	0.238	2.97	2102	0.374	114.806	-1.68	2p + 8r
Cu	all	filter residue+ filtrate	61	360 - 2450	KM	no	PLSR	0.807	75.411	59.27	0.362	1.733	7	0.621	85.16	10.277	0p + 8r
Cu	pig	raw	41	360 - 2450	R	MSC	FS-PLSR	0.774	117.567	89.315	0.407	3.208	3	0.686	51.59	-55.196	0p + 1r
Cu	pig	dried	41	360 - 2450	KM	OSC	FS-PLSR	0.909	79.217	58.39	0.266	3.101	6	1.235	-15.089	65.005	0p + 1r
Cu	pig	filtrate	40	360 - 2450	KM	SG2	lar	0.859	101.459	83.323	0.38	2.421	25	0.49	81.35	-92.349	0p + 1r
Cu	pig	filter residue	40	360 - 2450	KM	OSC	lar	0.974	70.554	52.71	0.234	3.423	25	0.837	-151.722	-224.197	0p + 1r
Cu	pig	filter residue+ filtrate	41	360 - 2450	pA	SG1	RF	0.955	93.956	69.768	0.31	2.57	100	0.552	132.475	-66.302	0p + 1r
Cu	pig_cattle	raw	52	360 - 2450	R	OSC	lar	0.81	114.619	90.698	0.457	1.98	29	0.984	-13.788	-17.893	0p + 4r
Cu	pig_cattle	dried	52	360 - 2450	KM	no	lar	0.855	97.46	68.173	0.344	1.463	5	0.988	39.653	36.361	0p + 4r
Cu	pig_cattle	filter residue	51	360 - 2450	R	ND	lasso	0.776	107.236	90.162	0.463	3.213	2	0.218	217.731	10.903	0p + 4r
Cu	pig_cattle	filtrate	52	360 - 2450	pA	SG2	lar	0.611	157.677	132.212	0.666	0.904	27	0.498	144.196	11.496	0p + 4r
Cu	pig_cattle	filter residue+ filtrate	51	360 - 2450	R	ND	lasso	0.773	107.522	92.449	0.475	3.195	2	0.077	256.648	12.484	0p + 4r
Zn	all	raw	62	360 - 2450	R	MSC	lar	0.836	233.581	205.182	0.231	3.075	44	0.973	53.356	26.181	0p + 0r
Zn	all	dried	62	360 - 2450	R	OSC	lasso	0.733	322.08	291.584	0.329	3.648	369	0.6	574.167	177.044	0p + 0r
Zn	all	filter residue	61	360 - 2450	KM	SNV	FS-PLSR	0.705	369.003	303.91	0.37	2.752	28	1.108	9.972	108.682	0p + 0r
Zn	all	filtrate	62	360 - 2450	pA	OSC	FS-PLSR	0.881	188.01	159.035	0.179	4.356	9	0.872	212.529	85.066	0p + 0r
Zn	all	filter residue+ filtrate	61	360 - 2450	KM	SG1	FS-PLSR	0.911	178.894	149.851	0.182	5.677	4	1.163	42.593	191.469	0p + 0r
Zn	pig	raw	41	360 - 2450	KM	no	lar	0.832	189.969	164.493	0.157	2.982	17	1.158	-63.442	127.597	0p + 0r
Zn	pig	dried	41	360 - 2450	KM	SNV	PLSR	0.527	400.454	353.359	0.337	1.415	15	0.643	406.097	-25.482	0p + 0r
Zn	pig	filtrate	40	360 - 2450	pA	OSC	lasso	0.913	130.722	114.275	0.109	4.333	87	0.837	308.23	111.276	0p + 0r
Zn	pig	filter residue	40	360 - 2450	KM	SR	FS-PLSR	0.798	253.445	207.564	0.197	2.426	9	0.573	454.032	-86.578	0p + 0r
Zn	pig	filter residue+ filtrate	41	360 - 2450	pA	SG2	PLSR	0.863	200.932	174.93	0.166	3.06	9	0.773	73.938	-213.495	0p + 0r
Zn	pig_cattle	raw	52	360 - 2450	KM	SG1	lar	0.928	168.195	139.893	0.16	3.759	10	0.453	533.003	21.708	0p + 0r
Zn	pig_cattle	dried	52	360 - 2450	pA	SG1	lar	0.852	203.597	180.403	0.207	3.106	32	0.575	383.074	-14.051	0p + 0r
Zn	pig_cattle	filter residue	51	360 - 2450	KM	MSC	lar	0.911	193.204	161.281	0.185	3.888	9	0.75	323.574	95.056	0p + 0r
Zn	pig_cattle	filtrate	52	360 - 2450	R	MSC	PLSR	0.905	195.289	150.189	0.172	3.352	23	1.171	-149.322	10.831	0p + 0r
Zn	pig_cattle	filter residue+ filtrate	51	360 - 2450	R	OSC	lasso	0.834	245.19	162.328	0.186	3.194	270	0.828	129.203	-28.107	0p + 0r
B	all	raw	62	360 - 2450	R	SR	lasso	0.957	9.726	7.853	0.15	6.021	293	0.864	-3.205	-12.663	0p + 0r
B	all	dried	62	360 - 2450	pA	SNV	lar	0.834	18.707	15.534	0.297	2.691	26	0.681	10.096	-12.038	0p + 0r
B	all	filter residue	61	360 - 2450	KM	SG2	lar	0.549	31.937	26.221	0.498	0.962	24	0.344	35.854	-8.794	0p + 0r
B	all	filtrate	62	360 - 2450	KM	SG2	FS-PLSR	0.641	32.249	24.844	0.475	1.561	4	0.601	25.814	-1.827	0p + 0r
B	all	filter residue+ filtrate	61	360 - 2450	R	no	lar	0.715	28.508	24.091	0.465	1.561	43	1.079	-30.452	-25.006	1p + 0r
B	pig	raw	41	360 - 2450	KM	ND	lar	0.8	19.627	14.771	0.259	1.659	29	1.906	-89.255	-23.599	0p + 0r
B	pig	dried	41	360 - 2450	KM	MSC	lasso	0.65	28.81	23.096	0.405	1.13	225	1.13	2.271	11.717	0p + 0r
B	pig	filtrate	40	360 - 2450	KM	SG1	lar	0.636	29.672	23.967	0.42	1.097	20	0.558	37.843	5.807	0p + 0r
B	pig	filter residue	40	360 - 2450	R	SR	lar	0.677	26.473	22.928	0.395	2.681	26	-0.731	104.617	-19.247	0p + 0r
B	pig	filter residue+ filtrate	41	360 - 2450	KM	SG2	lar	0.707	24.323	21.165	0.365	1.399	29	-0.998	146.969	3.997	0p + 0r
B	pig_cattle	raw	52	360 - 2450	R	SR	lar	0.677	26.473	22.928	0.395	2.681	26	-0.731	104.617	-19.247	0p + 0r
B	pig_cattle	dried	52	360 - 2450	R	MSC	lar	0.731	23.263	17.359	0.379	2.379	34	1.299	-10.412	6.678	0p + 0r
B	pig_cattle	filter residue	51	360 - 2450	pA	SG2	lasso	0.766	21.851	17.867	0.39	1.6	106	0.852	6.061	-2.244	0p + 0r
B	pig_cattle	filtrate	52	360 - 2450	pA	SNV	FS-PLSR	0.89	13.951	10.44	0.218	2.802	9	0.722	19.765	3.575	1p + 0r
B	pig_cattle	filter residue+ filtrate	51	360 - 2450	KM	OSC	lasso	0.87	14.841	11.086	0.242	2.356	118	0.67	29.959	11.451	0p + 0r
pH	all	raw	62	360 - 2450	KM	SG2	lasso	0.953	0.197	0.156	0.111	4.63	16	0.485	0.952	0.07	0p + 2r
pH	all	dried	62	360 - 2450	KM	SG1	RF	0.883	0.324	0.245	0.173	2.817	100	0.716	0.557	0.072	0p + 2r
pH	all	filter residue	61	360 - 2450	R	SNV	PLSR	0.752	0.47	0.343	0.245	3.454	16	1.277	0.238	0.703	0p + 2r
pH	all	filtrate	62	360 - 2450	R	SR	lasso	0.912	0.276	0.224	0.159	3.378	232	1.304	-0.081	0.439	0p + 2r
pH	all	filter residue+ filtrate	61	360 - 2450	R	SR	lar	0.835	0.364	0.287	0.204	4.172	44	2.622	-1.761	0.962	0p + 2r
pH	pig	raw	41	360 - 2450	KM	no	FS-PLSR	0.941	0.3	0.247	0.127	5.589	8	0.839	0.532	0.148	0p + 1r
pH	pig	dried	41	360 - 2450	pA	SR	lar	0.821	0.558	0.421	0.217	3.006	2	0.04	2.362	0.077	0p + 1r
pH	pig	filtrate	40	360 - 2450	pA	SG1	FS-PLSR	0.644	0.887	0.752	0.388	1.889	16	0.522	0.882	-0.256	0p + 1r
pH	pig	filter residue	40	360 - 2450	R	OSC	lar	0.712	0.733	0.423	0.212	2.612	24	1.189	-0.089	0.357	0p + 1r
pH	pig	filter residue+ filtrate	41	360 - 2450	pA	SG2	lasso	0.75	0.665	0.587	0.294	2.231	169	0.994	0.214	0.2	0p + 1r
pH	pig_cattle	raw	52	360 - 2450	KM	OSC	lar	0.937	0.401	0.308	0.223	3.131	15	0.903	0.322	0.13	0p + 1r
pH	pig_cattle	dried	52	360 - 2450	KM	SG2	lasso	0.863	0.616	0.543	0.393	2.035	265	1.019	-0.515	-0.478	0p + 1r
pH	pig_cattle	filter residue	51	360 - 2450	R	ND	lar	0.558	1.299	1.113	0.795	2.625	17	0.222	1.357	-0.349	0p + 1r
pH	pig_cattle	filtrate	52	360 - 2450	R	ND	lar	0.844	0.666	0.523	0.378	2.896	30	0.983	0.176	0.143	0p + 1r
pH	pig_cattle	filter residue+ filtrate	51	360 - 2450	KM	SG1	lasso	0.91	0.545	0.451	0.326	2.929	95	0.424	1.392	0.134	1p + 1r

## Sheet: set 2 wet wt.
LOM Property	Sample type	Pre treatment	Number of samples	Range of wavelengths [nm]	Spectra modus	Pre-processing	Regression	R2	RMSEP	MAE	nMAE	RPIQ	ncomp	Slope	Intercept	Bias	Outlier (p= prediction, r=reference)
DM	all	raw	116	325 - 2450	R	OSC	lasso	0.956	0.604	0.482	0.09	7.375	587	0.938	0.139	-0.19	0p + 0r
DM	all	pellet	111	325 - 2450	R	SG1	FS-PLSR	0.769	1.483	1.31	0.214	3.725	13	0.892	0.846	0.268	0p + 0r
DM	all	supernatant	111	325 - 2450	pA	SNV	PLSR	0.816	1.399	1.123	0.208	3.487	7	0.497	2.53	-0.148	1p + 0r
DM	all	pellet+supernatant	111	325 - 2450	pA	OSC	lar	0.82	1.363	1.034	0.191	4.297	13	0.643	1.902	0.05	1p + 0r
DM	pig	raw	50	325 - 2450	KM	OSC	RF	0.98	0.419	0.32	0.157	8.307	100	0.751	0.368	-0.504	1p + 0r
DM	pig	pellet	47	325 - 2450	R	no	lar	0.797	1.159	0.918	0.346	2.443	9	0.407	1.737	-0.205	1p + 0r
DM	pig	supernatant	47	325 - 2450	R	no	lasso	0.767	1.067	0.879	0.326	2.809	163	0.796	1.11	0.44	0p + 0r
DM	pig	pellet+supernatant	47	325 - 2450	pA	SG2	RF	0.769	1.258	1.029	0.381	3.762	100	0.455	2.19	0.4	0p + 0r
DM	cattle	raw	53	325 - 2450	KM	ND	ridge	0.966	0.504	0.43	0.061	6.305	22578	0.858	1.045	0.132	0p + 0r
DM	cattle	pellet	51	325 - 2450	KM	MSC	ridge	0.969	0.486	0.385	0.055	7.871	2137	0.479	4.765	1.352	1p + 0r
DM	cattle	supernatant	51	325 - 2450	KM	MSC	lasso	0.642	1.882	1.7	0.258	2.791	82	0.388	4.583	0.697	0p + 0r
DM	cattle	pellet+supernatant	51	325 - 2450	R	no	PLSR	0.951	0.618	0.558	0.085	6.506	4	0.721	2.512	0.742	0p + 0r
TN	all	raw	116	325 - 2450	pA	SNV	PLSR	0.933	0.364	0.298	0.075	4.775	18	0.802	0.634	-0.156	0p + 0r
TN	all	pellet	111	325 - 2450	pA	SR	PLSR	0.681	1.782	1.549	0.253	2.999	11	0.764	1.273	0.011	0p + 0r
TN	all	supernatant	111	325 - 2450	KM	ND	lasso	0.772	0.825	0.669	0.177	2.421	123	0.699	1.159	-0.038	0p + 0r
TN	all	pellet+supernatant	111	325 - 2450	R	ND	PLSR	0.86	0.609	0.447	0.117	3.972	17	0.857	0.396	-0.174	1p + 0r
TN	pig	raw	50	325 - 2450	R	SG1	lasso	0.975	0.31	0.234	0.066	7.335	124	0.802	1.083	0.304	0p + 0r
TN	pig	pellet	47	325 - 2450	pA	SG2	lasso	0.894	0.521	0.416	0.116	5.379	155	0.698	1.609	0.449	0p + 0r
TN	pig	supernatant	47	325 - 2450	R	SG2	PLSR	0.824	0.69	0.603	0.162	3.071	2	0.475	2.22	0.14	1p + 0r
TN	pig	pellet+supernatant	47	325 - 2450	R	SG2	lasso	0.87	0.584	0.446	0.124	5.105	6	0.492	2.097	0.144	0p + 0r
TN	cattle	raw	53	325 - 2450	KM	SG1	PLSR	0.94	0.287	0.23	0.063	3.524	10	0.85	0.577	0.027	0p + 0r
TN	cattle	pellet	51	325 - 2450	KM	SR	lar	0.929	0.342	0.243	0.069	3.242	17	0.937	0.21	-0.008	0p + 0r
TN	cattle	supernatant	51	325 - 2450	KM	OSC	PLSR	0.421	1.454	1.162	0.328	2.529	12	0.601	1.644	0.262	0p + 0r
TN	cattle	pellet+supernatant	51	325 - 2450	R	ND	lar	0.861	0.498	0.44	0.124	3.731	30	1.098	-0.441	-0.103	0p + 0r
NH4-N	all	raw	116	325 - 2450	KM	OSC	lasso	0.936	0.236	0.187	0.088	6.263	430	0.909	0.215	0.011	1p + 0r
NH4-N	all	pellet	111	325 - 2450	pA	SG1	lasso	0.875	0.332	0.262	0.137	4.655	293	0.766	0.584	0.079	0p + 0r
NH4-N	all	supernatant	111	325 - 2450	KM	ND	RF	0.716	0.561	0.48	0.259	3.411	100	0.394	1.448	0.145	1p + 0r
NH4-N	all	pellet+supernatant	111	325 - 2450	KM	ND	lasso	0.909	0.278	0.204	0.107	5.201	241	0.94	0.113	-0.016	0p + 0r
NH4-N	pig	raw	50	325 - 2450	pA	SR	PLSR	0.952	0.258	0.22	0.085	7.116	10	0.604	0.913	-0.102	0p + 0r
NH4-N	pig	pellet	47	325 - 2450	R	ND	lasso	0.828	0.414	0.319	0.118	3.051	117	0.682	0.896	0.079	0p + 0r
NH4-N	pig	supernatant	47	325 - 2450	pA	no	lasso	0.769	0.498	0.415	0.153	2.15	241	1.06	0.217	0.369	0p + 0r
NH4-N	pig	pellet+supernatant	47	325 - 2450	pA	SG1	lar	0.904	0.296	0.255	0.094	5.178	5	0.182	2.13	0.031	0p + 0r
NH4-N	cattle	raw	53	325 - 2450	KM	MSC	PLSR	0.928	0.179	0.147	0.091	3.552	14	0.658	0.613	0.032	1p + 0r
NH4-N	cattle	pellet	51	325 - 2450	pA	SR	lasso	0.978	0.102	0.083	0.049	4.837	85	0.723	0.491	0.027	0p + 0r
NH4-N	cattle	supernatant	51	325 - 2450	pA	ND	lar	0.579	0.588	0.514	0.304	2.607	35	0.852	0.34	0.091	0p + 0r
NH4-N	cattle	pellet+supernatant	51	325 - 2450	pA	ND	lar	0.935	0.182	0.145	0.086	3.025	15	0.55	0.804	0.049	0p + 0r
P2O5	all	raw	116	325 - 2450	pA	SG2	RF	0.91	0.299	0.241	0.178	4.273	100	0.653	0.423	-0.098	1p + 0r
P2O5	all	pellet	111	325 - 2450	KM	SG1	lasso	0.695	0.5	0.379	0.292	2.652	566	0.82	0.124	-0.132	0p + 0r
P2O5	all	supernatant	111	325 - 2450	R	SNV	lar	0.571	0.64	0.506	0.398	2.694	22	0.313	1.025	0.051	1p + 0r
P2O5	all	pellet+supernatant	111	325 - 2450	R	SNV	lasso	0.749	0.449	0.362	0.279	2.918	648	0.674	0.414	-0.049	0p + 0r
P2O5	pig	raw	50	325 - 2450	pA	OSC	lar	0.971	0.197	0.164	0.167	9.007	25	0.95	0.057	-0.011	0p + 0r
P2O5	pig	pellet	47	325 - 2450	R	SG1	FS-PLSR	0.734	0.667	0.528	0.508	1.886	6	0.621	0.488	-0.052	0p + 0r
P2O5	pig	supernatant	47	325 - 2450	R	no	lasso	0.784	0.528	0.417	0.401	3.057	75	0.409	0.987	0.146	0p + 0r
P2O5	pig	pellet+supernatant	47	325 - 2450	pA	SG2	PLSR	0.764	0.589	0.44	0.423	3.379	6	0.609	0.684	0.127	0p + 0r
P2O5	cattle	raw	53	325 - 2450	pA	SNV	lar	0.963	0.127	0.102	0.074	4.7	19	1.082	-0.068	0.044	0p + 0r
P2O5	cattle	pellet	51	325 - 2450	pA	ND	lar	0.846	0.246	0.2	0.151	4.148	16	0.794	0.322	0.053	0p + 0r
P2O5	cattle	supernatant	51	325 - 2450	pA	SR	lar	0.76	0.289	0.254	0.193	1.931	24	0.452	0.863	0.15	0p + 0r
P2O5	cattle	pellet+supernatant	51	325 - 2450	pA	SR	FS-PLSR	0.841	0.243	0.193	0.147	2.725	4	0.977	0.038	0.008	0p + 0r
K2O	all	raw	116	325 - 2450	R	ND	ridge	0.843	0.641	0.518	0.139	3.376	22578	0.716	0.714	-0.39	1p + 0r
K2O	all	pellet	111	325 - 2450	KM	SG1	lasso	0.736	0.803	0.661	0.182	2.228	430	0.921	0.105	-0.185	1p + 0r
K2O	all	supernatant	111	325 - 2450	R	SNV	lar	0.845	0.623	0.498	0.135	3.484	14	0.617	1.638	0.184	0p + 0r
K2O	all	pellet+supernatant	111	325 - 2450	R	SNV	lar	0.851	0.571	0.448	0.124	3.661	16	0.793	0.853	0.089	1p + 0r
K2O	pig	raw	50	325 - 2450	pA	OSC	lar	0.845	0.474	0.39	0.134	4.224	18	0.563	1.456	0.226	1p + 0r
K2O	pig	pellet	47	325 - 2450	pA	ND	FS-PLSR	0.73	0.788	0.636	0.222	3.358	7	0.699	1.044	0.136	0p + 0r
K2O	pig	supernatant	47	325 - 2450	pA	OSC	lasso	0.645	0.951	0.752	0.263	2.079	134	0.638	1.007	-0.084	0p + 0r
K2O	pig	pellet+supernatant	47	325 - 2450	pA	SG1	lar	0.768	0.621	0.521	0.182	2.301	27	0.698	0.745	-0.166	0p + 0r
K2O	cattle	raw	53	325 - 2450	KM	OSC	lar	0.651	0.809	0.642	0.169	1.581	22	0.783	0.874	-0.005	1p + 0r
K2O	cattle	pellet	51	325 - 2450	KM	SR	ridge	0.861	0.49	0.39	0.1	2.844	22578	0.737	1.205	0.149	0p + 0r
K2O	cattle	supernatant	51	325 - 2450	KM	OSC	RF	0.73	0.741	0.597	0.153	1.722	100	0.565	1.924	0.182	0p + 0r
K2O	cattle	pellet+supernatant	51	325 - 2450	R	ND	RF	0.82	0.571	0.489	0.125	2.34	100	0.505	2.105	0.12	0p + 0r
MgO	all	raw	116	325 - 2450	R	SNV	lar	0.911	0.127	0.095	0.115	5.858	100	0.862	0.116	0.004	1p + 0r
MgO	all	pellet	111	325 - 2450	R	SNV	FS-PLSR	0.765	0.246	0.202	0.239	2.622	12	0.719	0.19	-0.044	1p + 0r
MgO	all	supernatant	111	325 - 2450	pA	SNV	lar	0.359	0.531	0.4	0.494	1.711	45	0.383	0.55	0.039	0p + 0r
MgO	all	pellet+supernatant	111	325 - 2450	pA	SG1	lar	0.729	0.25	0.199	0.246	2.407	24	0.41	0.499	0.01	0p + 0r
MgO	pig	raw	50	325 - 2450	KM	SG2	RF	0.952	0.129	0.101	0.2	5.284	100	0.857	0.054	-0.043	0p + 0r
MgO	pig	pellet	47	325 - 2450	pA	SG2	lar	0.907	0.176	0.133	0.28	4.841	31	0.977	-0.076	-0.091	0p + 0r
MgO	pig	supernatant	47	325 - 2450	pA	ND	lar	0.838	0.234	0.195	0.41	4.437	8	0.197	0.569	0.067	0p + 0r
MgO	pig	pellet+supernatant	47	325 - 2450	R	SG2	lar	0.85	0.209	0.181	0.381	3.001	27	0.716	0.175	-0.002	0p + 0r
MgO	cattle	raw	53	325 - 2450	pA	SNV	lar	0.924	0.096	0.073	0.085	5.119	32	0.915	-0.032	-0.106	0p + 0r
MgO	cattle	pellet	51	325 - 2450	KM	SG2	lasso	0.884	0.108	0.09	0.106	2.074	18	0.824	0.15	0.005	0p + 0r
MgO	cattle	supernatant	51	325 - 2450	R	ND	FS-PLSR	0.825	0.138	0.119	0.14	2.853	4	0.415	0.511	0.029	0p + 0r
MgO	cattle	pellet+supernatant	51	325 - 2450	pA	SNV	FS-PLSR	0.883	0.109	0.087	0.102	3.094	5	1.068	-0.133	-0.077	0p + 0r
CaO	all	raw	116	325 - 2450	pA	MSC	lar	0.837	0.296	0.269	0.156	4.093	30	0.882	0.288	0.091	0p + 0r
CaO	all	pellet	111	325 - 2450	R	SG1	FS-PLSR	0.803	0.38	0.309	0.182	3.489	9	0.817	0.466	0.17	1p + 0r
CaO	all	supernatant	111	325 - 2450	R	MSC	PLSR	0.4	0.943	0.714	0.42	1.622	6	0.344	1.17	0.089	1p + 0r
CaO	all	pellet+supernatant	111	325 - 2450	pA	SNV	PLSR	0.774	0.417	0.339	0.2	3.306	8	0.759	0.568	0.185	2p + 0r
CaO	pig	raw	50	325 - 2450	R	OSC	RF	0.986	0.114	0.1	0.105	8.824	100	0.821	0.221	-0.014	1p + 0r
CaO	pig	pellet	47	325 - 2450	pA	SG2	FS-PLSR	0.862	0.334	0.233	0.229	3.885	3	0.93	0.072	-0.021	0p + 0r
CaO	pig	supernatant	47	325 - 2450	R	SG1	FS-PLSR	0.594	0.677	0.499	0.489	2.262	8	0.968	0.253	0.21	0p + 0r
CaO	pig	pellet+supernatant	47	325 - 2450	pA	no	lasso	0.753	0.492	0.408	0.4	3.168	69	0.57	0.722	0.144	0p + 0r
CaO	cattle	raw	53	325 - 2450	pA	OSC	PLSR	0.877	0.232	0.173	0.098	5.715	17	1.708	-1.362	-0.099	0p + 0r
CaO	cattle	pellet	51	325 - 2450	pA	SR	FS-PLSR	0.876	0.259	0.216	0.122	3.559	3	0.74	0.602	0.154	0p + 0r
CaO	cattle	supernatant	51	325 - 2450	R	ND	lar	0.57	0.596	0.469	0.265	2.326	21	0.236	1.391	0.075	0p + 0r
CaO	cattle	pellet+supernatant	51	325 - 2450	KM	SR	ridge	0.915	0.209	0.175	0.099	4.728	90951	0.53	0.87	0.062	0p + 0r
S	all	raw	116	325 - 2450	pA	MSC	RF	0.931	0.041	0.034	0.103	6.573	100	0.81	0.077	0.01	1p + 0r
S	all	pellet	111	325 - 2450	pA	MSC	FS-PLSR	0.72	0.102	0.079	0.228	2.545	16	0.553	0.195	0.03	2p + 0r
S	all	supernatant	111	325 - 2450	R	OSC	lasso	0.524	0.161	0.124	0.359	2.264	314	0.465	0.179	-0.021	0p + 0r
S	all	pellet+supernatant	111	325 - 2450	pA	SR	PLSR	0.655	0.124	0.098	0.285	2.187	8	0.54	0.183	0.011	2p + 0r
S	pig	raw	50	325 - 2450	R	no	FS-PLSR	0.945	0.055	0.043	0.168	3.508	8	0.754	0.095	0.014	0p + 0r
S	pig	pellet	47	325 - 2450	R	SG2	RF	0.733	0.107	0.078	0.293	2.355	100	0.475	0.128	-0.039	0p + 0r
S	pig	supernatant	47	325 - 2450	R	SR	lar	0.755	0.101	0.086	0.326	3.048	14	0.615	0.114	-0.007	0p + 0r
S	pig	pellet+supernatant	47	325 - 2450	pA	SNV	lasso	0.765	0.098	0.086	0.323	2.506	79	0.505	0.156	-0.001	0p + 0r
S	cattle	raw	53	325 - 2450	pA	MSC	FS-PLSR	0.92	0.037	0.029	0.069	3.875	5	0.808	0.068	-0.007	1p + 0r
S	cattle	pellet	51	325 - 2450	R	SG1	lasso	0.854	0.056	0.041	0.109	3.538	19	0.271	0.294	0.017	0p + 0r
S	cattle	supernatant	51	325 - 2450	pA	no	lasso	0.744	0.078	0.07	0.196	3.025	129	0.689	0.117	0.003	1p + 0r
S	cattle	pellet+supernatant	51	325 - 2450	R	SG2	ridge	0.921	0.039	0.033	0.086	5.22	4201	0.546	0.189	0.017	0p + 0r
Mn	all	raw	116	325 - 2450	pA	MSC	CP-PLSR	0.817	6.481	4.929	0.212	2.775	16	0.982	4.032	3.577	1p + 1r
Mn	all	pellet	111	325 - 2450	pA	MSC	lar	0.815	5.915	4.802	0.213	3.331	20	0.799	6.323	1.396	1p + 1r
Mn	all	supernatant	111	325 - 2450	R	SG2	RF	0.692	8.918	7.013	0.285	2.336	100	0.332	18.034	1.327	1p + 1r
Mn	all	pellet+supernatant	111	325 - 2450	R	OSC	lasso	0.749	7.796	6.133	0.26	3.262	15	0.339	16.235	-0.008	1p + 1r
Mn	pig	raw	50	325 - 2450	KM	SG2	RF	0.958	4.424	3.577	0.193	6.348	100	0.803	5.461	0.575	0p + 0r
Mn	pig	pellet	47	325 - 2450	R	SR	lasso	0.818	9.49	7.633	0.394	3.646	124	0.75	2.887	-3.548	0p + 0r
Mn	pig	supernatant	47	325 - 2450	pA	SG1	lar	0.874	7.198	5.545	0.273	4.466	12	0.407	12.66	-2.906	1p + 0r
Mn	pig	pellet+supernatant	47	325 - 2450	R	SG2	FS-PLSR	0.82	7.305	5.757	0.297	4.959	7	0.645	7.324	-1.81	0p + 0r
Mn	cattle	raw	53	325 - 2450	R	no	lar	0.81	4.546	3.912	0.172	3.19	20	0.8	3.851	-0.686	0p + 0r
Mn	cattle	pellet	51	325 - 2450	R	no	RF	0.838	4.557	3.422	0.153	3.785	100	0.684	10.21	3.232	0p + 0r
Mn	cattle	supernatant	51	325 - 2450	R	SNV	lasso	0.82	4.864	4.076	0.183	1.853	63	0.416	15.558	2.656	0p + 0r
Mn	cattle	pellet+supernatant	51	325 - 2450	KM	no	RF	0.916	3.138	2.278	0.102	4.571	100	0.625	11.304	3.02	0p + 0r
Fe	all	raw	116	325 - 2450	KM	SNV	PLSR	0.906	18.116	14.608	0.215	4.188	9	1.033	9.76	12.465	0p + 4r
Fe	all	pellet	111	325 - 2450	KM	SG1	PLSR	0.859	27.321	22.284	0.37	4.188	5	0.744	12.054	-10.222	1p + 4r
Fe	all	supernatant	111	325 - 2450	R	SG2	RF	0.809	36.929	27.733	0.46	2.14	100	0.505	58.775	15.781	1p + 4r
Fe	all	pellet+supernatant	111	325 - 2450	pA	SG2	FS-PLSR	0.891	20.608	17.649	0.288	5.489	2	0.729	13.586	-9.892	0p + 4r
Fe	pig	raw	50	325 - 2450	pA	OSC	lasso	0.963	9.471	6.921	0.147	7.268	230	0.894	-6.369	-12.543	0p + 1r
Fe	pig	pellet	47	325 - 2450	pA	SG2	PLSR	0.871	14.936	10.099	0.226	2.806	18	0.92	-1.839	-5.981	0p + 1r
Fe	pig	supernatant	47	325 - 2450	R	SNV	lar	0.749	18.689	14.344	0.322	2.303	12	0.424	33.322	3.539	0p + 1r
Fe	pig	pellet+supernatant	47	325 - 2450	pA	SG2	lasso	0.812	17.777	15.281	0.343	3.939	49	0.605	22.304	1.909	0p + 1r
Fe	cattle	raw	53	325 - 2450	R	ND	lasso	0.976	7.116	6.205	0.097	8.371	119	0.976	-9.905	-11.635	0p + 3r
Fe	cattle	pellet	51	325 - 2450	R	MSC	lasso	0.836	20.7	17.033	0.255	1.666	25	0.476	39.249	-0.21	0p + 3r
Fe	cattle	supernatant	51	325 - 2450	KM	SR	PLSR	0.77	25.526	22.34	0.335	2.108	19	0.838	20.188	7.993	0p + 3r
Fe	cattle	pellet+supernatant	51	325 - 2450	pA	OSC	FS-PLSR	0.964	9.13	7.861	0.122	6.439	5	0.708	24.753	3.466	1p + 3r
Cu	all	raw	116	325 - 2450	KM	no	lar	0.704	2.15	1.665	0.32	3.219	54	1.1	-0.078	0.483	0p + 3r
Cu	all	pellet	111	325 - 2450	pA	SG1	FS-PLSR	0.43	3.381	2.699	0.505	1.97	9	0.536	3.442	0.89	0p + 3r
Cu	all	supernatant	111	325 - 2450	KM	MSC	PLSR	0.302	4.503	3.31	0.62	1.245	1	-0.168	6.799	0.37	0p + 3r
Cu	all	pellet+supernatant	111	325 - 2450	pA	SNV	PLSR	0.526	4.735	3.74	0.717	1.669	21	0.536	2.872	-0.205	0p + 0r
Cu	pig	raw	50	325 - 2450	KM	no	lar	0.925	1.791	1.367	0.195	4.354	17	0.998	-0.7	-0.713	0p + 0r
Cu	pig	pellet	47	325 - 2450	KM	SNV	lar	0.733	3.216	2.398	0.335	2.543	26	1.157	0.546	1.726	0p + 0r
Cu	pig	supernatant	47	325 - 2450	R	SNV	lar	0.623	4.197	3.449	0.481	0	30	1.62	-7.27	-2.399	2p + 0r
Cu	pig	pellet+supernatant	47	325 - 2450	KM	SG1	lar	0.696	3.377	2.457	0.343	2.47	24	0.75	3.153	1.274	0p + 0r
Cu	cattle	raw	53	325 - 2450	R	MSC	lasso	0.916	0.542	0.465	0.123	4.449	170	0.953	0.856	0.666	0p + 1r
Cu	cattle	pellet	51	325 - 2450	R	MSC	RF	0.794	1.113	0.865	0.217	3.203	100	0.5	1.877	-0.238	0p + 1r
Cu	cattle	supernatant	51	325 - 2450	R	SNV	lar	0.615	1.727	1.423	0.357	2.105	22	0.916	1.267	0.91	0p + 1r
Cu	cattle	pellet+supernatant	51	325 - 2450	R	MSC	lar	0.785	1.116	0.911	0.229	2.825	6	0.704	1.428	0.176	0p + 1r
Zn	all	raw	116	325 - 2450	KM	SG1	RF	0.82	6.445	5.186	0.227	2.031	100	0.706	8.171	1.277	1p + 1r
Zn	all	pellet	111	325 - 2450	pA	SG2	lar	0.8	6.531	5.194	0.247	3.093	41	0.731	9.538	3.171	0p + 1r
Zn	all	supernatant	111	325 - 2450	pA	no	FS-PLSR	0.567	11.627	8.967	0.427	2.409	12	0.651	12.969	4.713	0p + 1r
Zn	all	pellet+supernatant	111	325 - 2450	pA	SG2	lasso	0.764	7.723	6.842	0.326	2.711	4	0.265	18.523	1.127	0p + 1r
Zn	pig	raw	50	325 - 2450	R	MSC	lasso	0.962	3.963	3.14	0.165	4.805	138	0.991	3.627	3.383	0p + 0r
Zn	pig	pellet	47	325 - 2450	pA	OSC	FS-PLSR	0.831	8.693	7.227	0.363	2.623	5	0.836	9.977	5.635	0p + 0r
Zn	pig	supernatant	47	325 - 2450	pA	OSC	lasso	0.426	21.78	18.28	0.919	1.816	149	0.585	17.856	6.854	0p + 0r
Zn	pig	pellet+supernatant	47	325 - 2450	pA	SG2	lasso	0.805	9.227	7.409	0.372	3.029	6	0.123	24.775	1.502	0p + 0r
Zn	cattle	raw	53	325 - 2450	KM	SR	lar	0.82	4.687	3.462	0.171	2.543	21	0.601	7.513	-0.281	0p + 0r
Zn	cattle	pellet	51	325 - 2450	KM	ND	RF	0.809	3.443	3.17	0.17	4.012	100	0.703	7.249	1.929	0p + 0r
Zn	cattle	supernatant	51	325 - 2450	KM	SR	PLSR	0.772	3.85	2.499	0.134	3.764	9	0.928	3.737	2.447	0p + 0r
Zn	cattle	pellet+supernatant	51	325 - 2450	KM	OSC	FS-PLSR	0.829	3.226	2.772	0.149	3.33	14	1.292	-2.825	2.401	0p + 0r
B	all	raw	116	325 - 2450	pA	SNV	lasso	0.781	0.413	0.339	0.201	2.873	70	0.506	0.935	0.104	1p + 0r
B	all	pellet	111	325 - 2450	KM	no	lar	0.794	0.33	0.254	0.141	2.348	40	0.966	0.143	0.088	1p + 0r
B	all	supernatant	111	325 - 2450	pA	SR	lasso	0.676	0.479	0.369	0.205	1.887	72	0.617	0.792	0.159	1p + 0r
B	all	pellet+supernatant	111	325 - 2450	KM	ND	FS-PLSR	0.677	0.48	0.375	0.208	2.831	19	0.92	0.291	0.159	1p + 0r
B	pig	raw	50	325 - 2450	KM	SG1	lasso	0.649	0.494	0.389	0.25	2.869	191	0.502	0.864	0.072	0p + 0r
B	pig	pellet	47	325 - 2450	pA	ND	lar	0.714	0.45	0.373	0.23	1.879	23	0.612	0.522	-0.086	0p + 0r
B	pig	supernatant	47	325 - 2450	KM	MSC	lar	0.301	0.877	0.754	0.465	1.278	13	0.276	1.038	-0.096	0p + 0r
B	pig	pellet+supernatant	47	325 - 2450	pA	SNV	lar	0.476	0.745	0.634	0.392	1.888	19	0.951	-0.013	-0.089	0p + 0r
B	cattle	raw	53	325 - 2450	KM	SG2	lar	0.63	0.51	0.395	0.219	1.69	37	0.717	0.29	-0.203	0p + 1r
B	cattle	pellet	51	325 - 2450	R	OSC	RF	0.877	0.227	0.177	0.105	3.553	100	0.819	0.368	0.078	0p + 1r
B	cattle	supernatant	51	325 - 2450	pA	SR	lasso	0.714	0.383	0.341	0.202	3.218	76	0.707	0.475	0.005	0p + 1r
B	cattle	pellet+supernatant	51	325 - 2450	KM	SG1	FS-PLSR	0.871	0.233	0.195	0.116	2.571	4	0.993	-0.112	-0.123	0p + 1r
pH	all	raw	116	325 - 2450	pA	SR	FS-PLSR	0.757	0.143	0.12	0.015	2.754	6	0.725	2.089	-0.042	1p + 2r
pH	all	pellet	111	325 - 2450	R	SG2	FS-PLSR	0.601	0.208	0.169	0.022	1.914	11	0.699	2.318	-0.014	1p + 2r
pH	all	supernatant	111	325 - 2450	R	ND	PLSR	0.503	0.251	0.22	0.028	1.788	5	0.383	4.714	-0.064	0p + 2r
pH	all	pellet+supernatant	111	325 - 2450	KM	ND	PLSR	0.612	0.201	0.165	0.021	2.036	7	0.502	3.812	-0.042	0p + 2r
pH	pig	raw	50	325 - 2450	R	OSC	FS-PLSR	0.656	0.164	0.137	0.017	1.1	20	1.587	-4.571	0.006	0p + 1r
pH	pig	pellet	47	325 - 2450	R	MSC	lasso	0.783	0.119	0.089	0.011	2.973	98	0.689	2.345	-0.083	0p + 1r
pH	pig	supernatant	47	325 - 2450	KM	SNV	lasso	0.618	0.178	0.144	0.018	2.987	184	0.674	2.324	-0.216	0p + 1r
pH	pig	pellet+supernatant	47	325 - 2450	pA	ND	lar	0.863	0.09	0.065	0.008	3.647	20	0.755	1.796	-0.116	0p + 1r
pH	cattle	raw	53	325 - 2450	pA	SG2	PLSR	0.766	0.122	0.099	0.013	1.895	8	0.717	2.131	-0.014	0p + 0r
pH	cattle	pellet	51	325 - 2450	KM	SG2	ridge	0.822	0.096	0.076	0.01	3.483	2064	0.323	5.142	0.029	0p + 0r
pH	cattle	supernatant	51	325 - 2450	pA	SG1	CP-PLSR	0.766	0.114	0.098	0.013	3.112	3	0.466	4.077	0.043	0p + 0r
pH	cattle	pellet+supernatant	51	325 - 2450	KM	SG2	PLSR	0.781	0.109	0.086	0.011	3.531	4	0.474	3.982	0.011	0p + 0r
pH
pH
pH

## Sheet: set 2 dry wt.
LOM Property	Sample type	Pre treatment	Number of samples	Range of wavelengths [nm]	Spectra modus	Pre-processing	Regression	R2	RMSEP	MAE	nMAE	RPIQ	ncomp	Slope	Intercept	Bias	Outlier (p= prediction, r=reference)
TN	all	raw	111	325 - 2450	KM	OSC	PLSR	0.972	10.594	8.934	0.119	6.344	26	0.892	13.18	2.593	2p + 0r
TN	all	pellet	111	325 - 2450	R	SG2	lasso	0.924	19.106	14.716	0.185	3.521	136	0.839	5.996	-10.557	1p + 0r
TN	all	supernatant	111	325 - 2450	KM	SG1	RF	0.707	40.729	34.997	0.417	1.647	100	0.465	54.516	-0.473	0p + 0r
TN	all	pellet+supernatant	111	325 - 2450	R	SNV	lasso	0.936	17.708	14.43	0.192	3.811	408	0.943	1.46	-4.351	2p + 0r
TN	pig	raw	50	325 - 2450	pA	no	lasso	0.935	19.221	14.932	0.115	4.706	202	0.754	37.709	1.521	0p + 0r
TN	pig	pellet	47	325 - 2450	pA	SG1	lar	0.883	22.381	16.385	0.12	4.09	25	0.88	12.451	-5.487	0p + 0r
TN	pig	supernatant	47	325 - 2450	KM	OSC	lasso	0.612	48.997	38.935	0.284	1.868	110	0.652	36.615	-15.313	0p + 0r
TN	pig	pellet+supernatant	47	325 - 2450	KM	SR	FS-PLSR	0.818	29.017	24.819	0.181	3.155	8	0.875	7.209	-11.445	0p + 0r
TN	cattle	raw	51	325 - 2450	KM	SG1	lar	0.882	6.078	4.673	0.086	2.664	23	0.67	16.899	-2.44	0p + 1r
TN	cattle	pellet	51	325 - 2450	pA	ND	elastic net	0.85	6.984	6.187	0.117	1.715	73	0.4	32.652	-1.891	1p + 1r
TN	cattle	supernatant	51	325 - 2450	KM	SR	FS-PLSR	0.447	18.482	15.429	0.284	0.876	1	0.096	52.01	-1.047	0p + 1r
TN	cattle	pellet+supernatant	51	325 - 2450	pA	SR	lasso.glmnet	0.931	4.53	3.412	0.064	2.645	14	0.33	37.786	-0.775	1p + 1r
NH4-N	all	raw	111	325 - 2450	pA	SG2	RF	0.949	12.765	10.183	0.24	4.241	100	0.719	14.054	-3.695	0p + 1r
NH4-N	all	pellet	111	325 - 2450	R	ND	FS-PLSR	0.894	15.91	12.916	0.294	3.628	5	0.879	5.089	-2.207	0p + 1r
NH4-N	all	supernatant	111	325 - 2450	R	SNV	FS-PLSR	0.841	18.812	15.003	0.37	2.447	14	0.858	10.613	2.467	1p + 1r
NH4-N	all	pellet+supernatant	111	325 - 2450	R	SR	FS-PLSR	0.908	13.99	11.715	0.289	3.29	5	1.01	1.092	1.679	1p + 1r
NH4-N	pig	raw	50	325 - 2450	pA	SG2	elastic net	0.97	11.172	7.757	0.085	6.395	62	0.792	19.387	-2.392	0p + 0r
NH4-N	pig	pellet	50	325 - 2450	R	SG2	lasso	0.922	14.664	10.916	0.11	4.584	73	0.797	14.282	-6.536	0p + 0r
NH4-N	pig	supernatant	50	325 - 2450	R	MSC	lar	0.639	37.965	30.315	0.306	1.771	29	1.248	-13.66	11.747	0p + 0r
NH4-N	pig	pellet+supernatant	50	325 - 2450	R	MSC	lasso	0.896	17.2	13.634	0.137	3.908	183	0.826	14.117	-3.678	0p + 0r
NH4-N	cattle	raw	51	325 - 2450	KM	OSC	ridge	0.757	6.22	5.627	0.236	1.468	2137	0.317	19.79	0.578	0p + 1r
NH4-N	cattle	pellet	51	325 - 2450	KM	SG2	lasso	0.745	6.419	5.067	0.213	1.422	24	0.236	22.589	1.105	0p + 1r
NH4-N	cattle	supernatant	51	325 - 2450	pA	MSC	lar	0.488	11.249	10.098	0.424	0.811	19	0.314	18.722	-0.563	0p + 1r
NH4-N	cattle	pellet+supernatant	51	325 - 2450	R	SR	lar	0.735	6.58	5.464	0.23	1.387	15	0.23	20.418	-1.247	0p + 1r
P2O5	all	raw	111	325 - 2450	pA	ND	lasso	0.909	3.605	2.912	0.114	4.908	14	0.554	13.121	0.124	0p + 0r
P2O5	all	pellet	111	325 - 2450	KM	ND	PLSR	0.883	4.031	3.225	0.125	5.003	13	0.8	4.949	-0.946	1p + 0r
P2O5	all	supernatant	111	325 - 2450	KM	ND	RF	0.543	10.175	7.595	0.296	2.017	100	0.481	15.429	0.363	0p + 0r
P2O5	all	pellet+supernatant	111	325 - 2450	KM	ND	lar	0.809	5.387	4.286	0.167	3.809	34	0.607	10.717	-0.683	0p + 0r
P2O5	pig	raw	50	325 - 2450	pA	SR	RF	0.909	3.067	2.545	0.067	5.229	100	0.824	5.218	-1.301	0p + 0r
P2O5	pig	pellet	50	325 - 2450	R	ND	FS-PLSR	0.688	5.978	4.579	0.114	2.614	5	0.872	3.225	-1.634	0p + 0r
P2O5	pig	supernatant	50	325 - 2450	R	ND	FS-PLSR	0.244	14.659	11.189	0.28	1.066	1	0.21	29.087	-0.974	0p + 0r
P2O5	pig	pellet+supernatant	50	325 - 2450	pA	SR	lar	0.708	5.701	4.806	0.12	2.741	29	0.917	1.576	-1.567	0p + 0r
P2O5	cattle	raw	51	325 - 2450	pA	SR	PLSR	0.589	4.186	3.735	0.192	0.935	10	0.432	11.514	0.016	1p + 1r
P2O5	cattle	pellet	51	325 - 2450	KM	SR	PLSR	0.413	6.185	5.134	0.264	0.956	1	0.123	17.766	-0.327	0p + 1r
P2O5	cattle	supernatant	51	325 - 2450	R	SR	FS-PLSR	0.274	8.451	6.743	0.347	0.699	5	0.329	11.756	-2.083	0p + 1r
P2O5	cattle	pellet+supernatant	51	325 - 2450	R	SR	lar	0.572	4.486	4.055	0.209	1.318	11	0.193	16.147	-0.498	0p + 1r
K2O	all	raw	111	325 - 2450	KM	SR	PLSR	0.806	24.377	19.786	0.267	1.862	4	0.67	25.547	-4.036	0p + 4r
K2O	all	pellet	111	325 - 2450	pA	SR	FS-PLSR	0.827	19.452	16.712	0.252	2.359	8	0.629	27.44	-4.058	1p + 4r
K2O	all	supernatant	111	325 - 2450	R	SR	PLSR	0.515	40.44	34.025	0.494	1.119	5	0.326	57.509	0.208	0p + 4r
K2O	all	pellet+supernatant	111	325 - 2450	pA	ND	FS-PLSR	0.854	17.549	13.765	0.207	2.614	7	0.703	20.222	-5.023	1p + 4r
K2O	pig	raw	50	325 - 2450	R	SR	FS-PLSR	0.929	18.223	14.362	0.152	4.188	3	1	-15.478	-15.501	0p + 0r
K2O	pig	pellet	50	325 - 2450	KM	SR	FS-PLSR	0.908	22.009	17.045	0.171	4.197	6	0.941	13.792	6.716	0p + 0r
K2O	pig	supernatant	50	325 - 2450	KM	SR	FS-PLSR	0.366	86.05	64.266	0.646	1.074	9	0.41	77.372	6.071	0p + 0r
K2O	pig	pellet+supernatant	50	325 - 2450	pA	ND	FS-PLSR	0.854	17.549	13.765	0.207	2.614	7	0.703	20.222	-5.023	1p + 4r
K2O	cattle	raw	51	325 - 2450	pA	ND	elastic net	0.622	19.832	14.286	0.25	0.721	42	0.272	46.732	-0.989	1p + 1r
K2O	cattle	pellet	51	325 - 2450	KM	ND	lar	0.579	24.526	20.713	0.355	0.777	11	0.166	56.377	-2.484	0p + 1r
K2O	cattle	supernatant	51	325 - 2450	R	SR	ridge	0.475	30.286	24.207	0.414	0.63	22578	0.113	57.994	-4.657	0p + 1r
K2O	cattle	pellet+supernatant	51	325 - 2450	R	SR	PLSR	0.652	21.045	18.774	0.321	0.906	5	0.286	46.195	-4.236	0p + 1r
MgO	all	raw	111	325 - 2450	pA	SR	lar	0.624	4.181	3.381	0.21	1.945	20	0.456	8.995	-0.209	0p + 0r
MgO	all	pellet	111	325 - 2450	KM	ND	lar	0.8	2.542	2.088	0.134	3.126	67	0.988	0.242	0.042	1p + 0r
MgO	all	supernatant	111	325 - 2450	pA	ND	lasso	0.415	5.934	4.312	0.265	1.301	292	0.969	-2.118	-2.632	0p + 0r
MgO	all	pellet+supernatant	111	325 - 2450	R	ND	RF	0.744	2.916	2.454	0.146	2.611	100	0.541	7.312	-0.324	1p + 0r
MgO	pig	raw	50	325 - 2450	pA	SR	lar	0.598	4.542	3.873	0.187	1.355	34	1.48	-10.682	-1.287	0p + 0r
MgO	pig	pellet	50	325 - 2450	KM	SR	lar	0.48	5.812	4.965	0.237	0.9	23	0.591	6.989	-1.289	0p + 0r
MgO	pig	supernatant	50	325 - 2450	KM	SR	FS-PLSR	0.585	4.702	4.006	0.192	1.112	7	0.949	-3.76	-4.793	0p + 0r
MgO	pig	pellet+supernatant	50	325 - 2450	pA	ND	lar	0.575	4.803	3.758	0.18	1.089	27	0.806	4.359	0.44	0p + 0r
MgO	cattle	raw	51	325 - 2450	R	SR	ridge	0.616	2.674	1.997	0.154	1.161	22578	0.273	11.075	0.967	0p + 0r
MgO	cattle	pellet	51	325 - 2450	pA	SR	FS-PLSR	0.885	1.219	0.928	0.072	2.547	8	0.833	2.826	0.502	0p + 0r
MgO	cattle	supernatant	51	325 - 2450	R	ND	FS-PLSR	0.518	3.272	2.696	0.208	0.949	1	0.282	10.395	0.402	0p + 0r
MgO	cattle	pellet+supernatant	51	325 - 2450	KM	SR	lasso	0.885	1.22	1.021	0.079	2.545	108	0.592	5.872	0.199	0p + 0r
CaO	all	raw	111	325 - 2450	pA	SR	lasso	0.84	5.36	4.484	0.127	2.703	8	0.134	30.086	-1.288	1p + 0r
CaO	all	pellet	111	325 - 2450	KM	ND	PLSR	0.795	5.047	3.8	0.112	3.309	7	0.783	5.92	-1.693	1p + 0r
CaO	all	supernatant	111	325 - 2450	R	SR	lasso	0.659	7.046	6.002	0.177	1.972	2	0.234	26.446	-0.16	1p + 0r
CaO	all	pellet+supernatant	111	325 - 2450	KM	SR	RF	0.704	6.325	5.015	0.146	2.435	100	0.581	14.36	-0.33	0p + 0r
CaO	pig	raw	50	325 - 2450	pA	SR	lasso	0.547	10.196	8.665	0.23	1.19	51	-0.485	61.272	-2.254	0p + 0r
CaO	pig	pellet	50	325 - 2450	pA	ND	FS-PLSR	0.662	6.297	5.649	0.14	1.677	9	0.879	2.747	-2.41	0p + 0r
CaO	pig	supernatant	50	325 - 2450	pA	ND	lar	0.651	6.646	5.381	0.135	1.898	10	0.301	29.574	-0.275	1p + 0r
CaO	pig	pellet+supernatant	50	325 - 2450	pA	ND	lar	0.735	5.452	4.448	0.112	2.314	15	0.412	23.217	-1.877	1p + 0r
CaO	cattle	raw	51	325 - 2450	R	SR	lasso	0.19	18.168	14.664	0.535	0.46	180	-0.712	47.81	-2.678	0p + 1r
CaO	cattle	pellet	51	325 - 2450	KM	SR	PLSR	0.683	6.004	5.101	0.186	1.393	19	0.7	10.381	1.525	0p + 1r
CaO	cattle	supernatant	51	325 - 2450	KM	ND	FS-PLSR	0.449	9.771	6.678	0.244	0.856	3	0.324	19.229	-0.713	0p + 1r
CaO	cattle	pellet+supernatant	51	325 - 2450	R	SR	PLSR	0.442	9.353	7.535	0.275	0.894	9	0.368	16.495	-2.146	0p + 1r
S	all	raw	111	325 - 2450	pA	ND	PLSR	0.754	1.53	1.173	0.165	2.202	4	0.86	1.262	0.173	0p + 4r
S	all	pellet	111	325 - 2450	R	SR	lasso.glmnet	0.809	1.426	1.122	0.175	2.785	11	0.502	3.457	-0.325	2p + 4r
S	all	supernatant	111	325 - 2450	R	SR	lasso	0.693	1.894	1.329	0.199	1.973	2	0.129	6.911	0.207	0p + 4r
S	all	pellet+supernatant	111	325 - 2450	R	SR	lar	0.783	1.545	1.143	0.178	2.57	23	0.456	3.908	-0.222	2p + 4r
S	pig	raw	50	325 - 2450	pA	SR	lasso	0.522	4.126	3	0.305	1.145	3	0.22	8.244	-0.477	0p + 0r
S	pig	pellet	50	325 - 2450	pA	ND	lar	0.277	5.654	4.235	0.44	0.736	30	1.249	-2.485	0.205	0p + 0r
S	pig	supernatant	50	325 - 2450	R	SR	FS-PLSR	0.242	5.672	4.591	0.477	0.734	2	-0.298	13.96	-0.069	0p + 0r
S	pig	pellet+supernatant	50	325 - 2450	pA	ND	lar	0.184	6.968	5.771	0.599	0.597	29	0.954	3.419	2.917	0p + 0r
S	cattle	raw	51	325 - 2450	pA	SR	ridge	0.922	0.375	0.291	0.05	3.371	22578	0.453	3.508	0.245	0p + 2r
S	cattle	pellet	51	325 - 2450	R	SR	FS-PLSR	0.605	1.246	0.996	0.181	0.983	1	0.432	3.5	0.051	0p + 2r
S	cattle	supernatant	51	325 - 2450	pA	ND	PLSR	0.281	2.463	1.859	0.338	0.497	1	0.112	5.305	-0.089	0p + 2r
S	cattle	pellet+supernatant	51	325 - 2450	KM	SR	PLSR	0.752	0.885	0.766	0.139	1.383	4	0.326	3.718	-0.373	0p + 2r
Mn	all	raw	111	325 - 2450	pA	ND	FS-PLSR	0.75	133.48	109.15	0.246	2.865	6	0.661	180.41	6.711	0p + 0r
Mn	all	pellet	111	325 - 2450	R	ND	FS-PLSR	0.865	95.273	81.827	0.169	4.157	22	0.856	56.975	-17.192	0p + 0r
Mn	all	supernatant	111	325 - 2450	pA	ND	lar	0.345	269.836	228.073	0.472	1.468	2	0.012	517.572	6.948	0p + 0r
Mn	all	pellet+supernatant	111	325 - 2450	KM	SR	FS-PLSR	0.795	122.486	98.303	0.203	3.233	10	0.937	34.085	1.416	0p + 0r
Mn	pig	raw	50	325 - 2450	KM	SR	PLSR	0.958	49.321	41.826	0.06	5.804	3	0.884	100.42	26.393	1p + 0r
Mn	pig	pellet	50	325 - 2450	pA	ND	lar	0.772	127.2	106.708	0.15	2.2	21	0.998	-4.516	-5.788	0p + 0r
Mn	pig	supernatant	50	325 - 2450	KM	SR	ridge	0.258	357.482	310.76	0.437	0.783	22578	0.188	536.49	-7.613	0p + 0r
Mn	pig	pellet+supernatant	50	325 - 2450	KM	SR	lar	0.78	124.337	88.242	0.124	2.251	22	0.674	189.301	-29.09	0p + 0r
Mn	cattle	raw	51	325 - 2450	KM	SR	PLSR	0.811	66.486	50.798	0.148	2.075	4	0.53	148.074	-27.542	0p + 0r
Mn	cattle	pellet	51	325 - 2450	KM	SR	lar	0.823	63.573	58.475	0.172	2.399	5	0.282	267.272	-2.618	0p + 0r
Mn	cattle	supernatant	51	325 - 2450	R	ND	lar	0.561	121.4	91.059	0.269	1.256	25	0.373	208.793	-26.929	0p + 0r
Mn	cattle	pellet+supernatant	51	325 - 2450	R	SR	lasso	0.838	60.408	52.361	0.154	2.524	10	0.221	291.373	-1.297	0p + 0r
Fe	all	raw	111	325 - 2450	pA	SR	ridge	0.83	408.739	356.208	0.248	2.558	22578	0.666	524.989	-8.654	1p + 5r
Fe	all	pellet	111	325 - 2450	KM	SR	PLSR	0.704	568.586	456.284	0.325	1.707	7	0.623	537.178	-66.444	0p + 5r
Fe	all	supernatant	111	325 - 2450	KM	SR	lasso	0.675	631.273	529.91	0.377	1.537	196	0.747	403.662	-1.123	0p + 5r
Fe	all	pellet+supernatant	111	325 - 2450	KM	SR	lasso	0.793	466.594	399.766	0.284	2.08	177	0.713	381.683	-76.527	0p + 5r
Fe	pig	raw	50	325 - 2450	pA	SR	lar	0.921	221.161	163.128	0.102	3.518	22	1.086	-160.794	-14.725	0p + 1r
Fe	pig	pellet	50	325 - 2450	R	SR	lasso	0.892	231.676	189.549	0.113	2.082	68	0.929	-28.984	-143.028	0p + 1r
Fe	pig	supernatant	50	325 - 2450	R	ND	lar	0.528	630.766	519.066	0.309	0.765	3	0.089	1618.695	150.388	0p + 1r
Fe	pig	pellet+supernatant	50	325 - 2450	pA	ND	lasso	0.883	242.215	201.514	0.12	1.992	140	1.085	-259.574	-122.61	0p + 1r
Fe	cattle	raw	51	325 - 2450	pA	SR	lasso	0.909	119.251	91.31	0.091	3.594	138	1.233	-214.622	25.213	0p + 2r
Fe	cattle	pellet	51	325 - 2450	pA	SR	lar	0.879	142.645	117.365	0.108	3.613	13	0.899	185.247	74.229	0p + 2r
Fe	cattle	supernatant	51	325 - 2450	pA	SR	RF	0.558	342.698	280.017	0.258	1.504	100	0.675	613.777	254.5	0p + 2r
Fe	cattle	pellet+supernatant	51	325 - 2450	R	ND	lar	0.87	148.946	107.701	0.099	3.46	8	0.584	553.407	93.726	0p + 2r
Cu	all	raw	111	325 - 2450	R	SR	FS-PLSR	0.901	33	25.27	0.268	3.467	4	0.882	21.635	5.78	0p + 3r
Cu	all	pellet	111	325 - 2450	R	ND	lar	0.834	42.634	33.77	0.336	2.862	4	0.207	105.044	-3.148	0p + 3r
Cu	all	supernatant	111	325 - 2450	pA	ND	RF	0.554	81.569	62.613	0.623	1.496	100	0.478	79.659	8.437	0p + 3r
Cu	all	pellet+supernatant	111	325 - 2450	R	ND	elastic net	0.822	45.174	34.508	0.343	2.701	49	0.627	40.949	-9.933	0p + 3r
Cu	pig	raw	50	325 - 2450	R	SR	FS-PLSR	0.829	55.376	44.261	0.255	2.996	17	1.22	-64.774	-16.993	0p + 2r
Cu	pig	pellet	50	325 - 2450	R	SR	RF	0.873	46.225	35.261	0.183	2.761	100	0.622	88.455	4.514	0p + 2r
Cu	pig	supernatant	50	325 - 2450	KM	ND	FS-PLSR	0.372	143.553	128.762	0.67	0.889	12	0.612	16.955	-69.305	0p + 2r
Cu	pig	pellet+supernatant	50	325 - 2450	pA	ND	lar	0.866	47.619	37.698	0.196	2.681	25	0.611	61.689	-24.738	0p + 2r
Cu	cattle	raw	51	325 - 2450	pA	SR	PLSR	0.809	13.342	11.219	0.217	2.856	12	1.361	-20.994	1.385	0p + 1r
Cu	cattle	pellet	51	325 - 2450	pA	ND	FS-PLSR	0.949	11.03	8.513	0.165	4.17	5	1.105	-6.24	1.222	0p + 1r
Cu	cattle	supernatant	51	325 - 2450	R	SR	lar	0.572	36.264	30.627	0.594	1.268	35	-0.995	156.173	13.712	0p + 1r
Cu	cattle	pellet+supernatant	51	325 - 2450	pA	SR	FS-PLSR	0.955	10.45	9.457	0.186	3.934	8	0.912	1.843	-4.27	1p + 1r
Zn	all	raw	111	325 - 2450	R	ND	FS-PLSR	0.79	145.704	124.938	0.276	3.543	10	0.86	27.441	-45.672	0p + 0r
Zn	all	pellet	111	325 - 2450	KM	ND	lar	0.715	227.722	175.771	0.422	2.11	70	0.685	157.046	-12.012	0p + 0r
Zn	all	supernatant	111	325 - 2450	R	ND	lar	0.407	387.024	303.175	0.729	1.242	72	0.567	176.238	-56.14	0p + 0r
Zn	all	pellet+supernatant	111	325 - 2450	R	SR	PLSR	0.799	190.77	148.685	0.357	2.25	8	0.664	146.85	-32.433	2p + 0r
Zn	pig	raw	50	325 - 2450	pA	ND	lar	0.837	125.683	100.623	0.139	2.175	14	0.536	349.688	9.968	0p + 1r
Zn	pig	pellet	50	325 - 2450	KM	SR	lar	0.883	98.084	81.53	0.104	2.55	11	0.608	240.33	-34.454	0p + 1r
Zn	pig	supernatant	50	325 - 2450	KM	ND	PLSR	0.668	190.055	159.078	0.204	1.316	7	0.651	301.394	56.442	0p + 1r
Zn	pig	pellet+supernatant	50	325 - 2450	pA	ND	lar	0.903	88.265	69.651	0.089	2.833	26	0.796	126.465	-16.568	0p + 1r
Zn	cattle	raw	51	325 - 2450	pA	SR	PLSR	0.803	82.39	67.645	0.261	1.531	10	0.73	90.737	2.189	1p + 0r
Zn	cattle	pellet	51	325 - 2450	KM	SR	lar	0.822	52.447	40.55	0.16	2.69	31	0.816	23.504	-28.549	0p + 0r
Zn	cattle	supernatant	51	325 - 2450	R	ND	lar	0.344	151.527	109.992	0.433	0.931	37	0.953	9.901	-3.378	0p + 0r
Zn	cattle	pellet+supernatant	51	325 - 2450	pA	SR	lar	0.654	82.109	60.389	0.238	1.718	3	0.082	301.014	41.736	0p + 0r
B	all	raw	111	325 - 2450	R	SR	FS-PLSR	0.854	7.626	5.6	0.179	2.516	11	0.869	3.818	-1.153	1p + 5r
B	all	pellet	111	325 - 2450	KM	SR	PLSR	0.651	12.356	10.311	0.346	1.318	9	0.783	9.555	1.539	0p + 5r
B	all	supernatant	111	325 - 2450	KM	SR	lar	0.506	16.652	14.099	0.473	0.978	3	0.243	26.922	-1.009	0p + 5r
B	all	pellet+supernatant	111	325 - 2450	pA	ND	lar	0.702	10.995	8.847	0.297	1.481	45	0.82	6.079	-0.578	0p + 5r
B	pig	raw	50	325 - 2450	KM	SR	lasso	0.644	25.864	21.395	0.45	1.456	2	-0.03	57.651	-6.101	0p + 2r
B	pig	pellet	50	325 - 2450	KM	SR	elastic net	0.822	16.164	13.357	0.281	2.329	27	0.385	26.834	-11.206	0p + 2r
B	pig	supernatant	50	325 - 2450	KM	SR	PLSR	0.657	26.702	21.762	0.457	1.41	1	0.355	35.525	-4.387	0p + 2r
B	pig	pellet+supernatant	50	325 - 2450	pA	ND	lasso	0.905	12.008	9.605	0.202	3.135	6	0.201	40.487	-8.939	0p + 2r
B	cattle	raw	51	325 - 2450	pA	ND	lar	0.205	15.522	11.008	0.421	0.505	37	0.586	11.448	0.065	0p + 0r
B	cattle	pellet	51	325 - 2450	pA	ND	FS-PLSR	0.772	3.576	2.692	0.11	2.247	5	0.532	12.06	0.26	0p + 0r
B	cattle	supernatant	51	325 - 2450	R	SR	PLSR	0.624	5.113	4.203	0.171	1.571	1	0.146	23.402	1.897	0p + 0r
B	cattle	pellet+supernatant	51	325 - 2450	R	ND	FS-PLSR	0.585	5.548	4.656	0.19	1.448	2	0.373	16.537	0.736	0p + 0r
